# Supplementary material for: 7-Di­ethyl­amino-3-{(E)-4-[(E)-2-(pyridin-4-yl)ethen­yl]styr­yl}-2H-chromen-2-one
Source: Acta Crystallogr Sect E Struct Rep Online. 2014 Jan 22;70(Pt 2):o176. doi: 10.1107/S1600536814001123 (PMC3998330; doi:10.1107/S1600536814001123)
Supplement: Supplementary file 1 [file e-70-0o176-sup1.cif]

##############################################################################
#                                                                            #
# This CIF contains the data in a paper accepted for publication in          #
# Acta Crystallographica Section E. It conforms to the requirements of       #
# Notes for Authors for Acta Crystallographica Section E, and has been       #
# peer reviewed under the auspices of the IUCr Commission on Journals.       #
#                                                                            #
# Full details of the Crystallographic Information File format               #
# are given in the paper "The Crystallographic Information File (CIF):       #
# a New Standard Archive File for Crystallography" by S. R. Hall, F. H.      #
# Allen and I. D. Brown [Acta Cryst. (1991), A47, 655-685].                  #
#                                                                            #
# The current version of the core CIF dictionary is obtainable from          #
# ftp://ftp.iucr.org/pub/cif_core.dic.                                       #
#                                                                            #
# Software is freely available for graphical display of the structure(s)     #
# in this CIF. For information consult the CIF software page                 #
# http://www.iucr.org/resources/cif/software.                                #
#                                                                            #
# This file may be used for bona fide research purposes within the           #
# scientific community so long as proper attribution is given to the journal # 
# article from which it was obtained.                                        #
#                                                                            #
##############################################################################
data_I
_database_code_depnum_ccdc_archive 'CCDC 981709'
_audit_creation_method     SHELXL-97
_chemical_name_systematic
;\
7-Diethylamino-3-{(<i>E</i>)-4-[(<i>E</i>)-2-(pyridin-4-\
yl)ethenyl]styryl}-2<i>H</i>-chromen-2-one
;
_chemical_name_common     ?
_chemical_formula_moiety     'C28 H26 N2 O2'
_chemical_formula_sum     'C28 H26 N2 O2'
_chemical_formula_iupac     'C28 H26 N2 O2'
_chemical_formula_weight     422.51
_chemical_melting_point     ?
_symmetry_cell_setting     monoclinic
_symmetry_space_group_name_H-M     'P 21/n'
_symmetry_space_group_name_Hall     '-P 2yn'
loop_
    _symmetry_equiv_pos_as_xyz
    'x, y, z'
    '-x+1/2, y+1/2, -z+1/2'
    '-x, -y, -z'
    'x-1/2, -y-1/2, z-1/2'
_cell_length_a     15.511(3)
_cell_length_b     8.4745(17)
_cell_length_c     16.882(7)
_cell_angle_alpha     90.00
_cell_angle_beta     97.73(3)
_cell_angle_gamma     90.00
_cell_volume     2198.9(11)
_cell_formula_units_Z     4
_cell_measurement_reflns_used     9607
_cell_measurement_theta_min     3.5
_cell_measurement_theta_max     25.5
_cell_measurement_temperature     293(2)
_exptl_crystal_description     block
_exptl_crystal_colour     pink
_exptl_crystal_size_max     0.27
_exptl_crystal_size_mid     0.25
_exptl_crystal_size_min     0.23
_exptl_crystal_density_diffrn     1.276
_exptl_crystal_density_meas     ?
_exptl_crystal_density_method     'not measured'
_exptl_crystal_F_000     896
_exptl_absorpt_coefficient_mu     0.080
_exptl_absorpt_correction_type     none
_exptl_absorpt_process_details     ?
_exptl_absorpt_correction_T_min     .
_exptl_absorpt_correction_T_max     .
_exptl_special_details
;
^1^H NMR (400MHz, CDCl~3~) \d
(ppm): 8.60 (d, <i>J</i> = 6.0 Hz, 2H), 7.72 (s, 1H), 7.53 (m, 7H), 7.41(d,
<i>J</i> = 16.0 Hz, 1H), 7.33 (d, <i>J</i> = 9.0 Hz, 1H), 7.19 (d, <i>J</i> =
16.4 Hz, 1H), 7.09 (d, <i>J</i> = 16.4 Hz, 1H), 6.64 (dd, <i>J~1~</i> = 2.4
Hz, <i>J~2~</i> = 8.8 Hz, 1H), 6.54 (d, <i>J</i> = 2.4 Hz, 1H), 3.48 (q,
<i>J</i> = 7.2 Hz, 4H), 1.27 (t, <i>J</i> = 7.2 Hz, 6H). ESI-MS (m/z): 423.3
[M+1]^+^. Anal. calcd for C~28~H~26~N~2~O~2~: C 79.59, H 6.20, N 6.63; found C
79.34, H 6.23, N 6.61.
;
_diffrn_ambient_temperature     293(2)
_diffrn_radiation_type     MoK\a
_diffrn_radiation_wavelength     0.71073
_diffrn_radiation_source     'fine-focus sealed tube'
_diffrn_radiation_monochromator     graphite
_diffrn_measurement_device_type     'Bruker APEXII CCD area-detector'
_diffrn_measurement_method     'phi and omega scans'
_diffrn_detector_area_resol_mean     ?
_diffrn_reflns_number     9607
_diffrn_reflns_av_R_equivalents     0.0446
_diffrn_reflns_av_sigmaI/netI     0.0572
_diffrn_reflns_theta_min     3.55
_diffrn_reflns_theta_max     25.20
_diffrn_reflns_theta_full     25.20
_diffrn_measured_fraction_theta_max     0.993
_diffrn_measured_fraction_theta_full     0.993
_diffrn_reflns_limit_h_min     -16
_diffrn_reflns_limit_h_max     18
_diffrn_reflns_limit_k_min     -10
_diffrn_reflns_limit_k_max     8
_diffrn_reflns_limit_l_min     -18
_diffrn_reflns_limit_l_max     20
_diffrn_standards_number     ?
_diffrn_standards_interval_count     ?
_diffrn_standards_interval_time     ?
_diffrn_standards_decay_%     ?
_refine_special_details
;
Refinement of <i>F</i>^2^ against ALL reflections. The weighted <i>R</i>-factor
<i>wR</i> and goodness of fit <i>S</i> are based on <i>F</i>^2^, conventional
<i>R</i>-factors <i>R</i> are based on <i>F</i>, with <i>F</i> set to zero for
negative <i>F</i>^2^. The threshold expression of <i>F</i>^2^ >
\s(<i>F</i>^2^) is used only for calculating <i>R</i>-factors(gt) <i>etc</i>.
and is not relevant to the choice of reflections for refinement.
<i>R</i>-factors based on <i>F</i>^2^ are statistically about twice as large
as those based on <i>F</i>, and <i>R</i>- factors based on ALL data will be
even larger.
;
_reflns_number_total     3931
_reflns_number_gt     2993
_reflns_threshold_expression     I>2sigma(I)
_refine_ls_structure_factor_coef     Fsqd
_refine_ls_matrix_type     full
_refine_ls_R_factor_all     0.1058
_refine_ls_R_factor_gt     0.0767
_refine_ls_wR_factor_gt     0.1527
_refine_ls_wR_factor_ref     0.1695
_refine_ls_goodness_of_fit_ref     1.134
_refine_ls_restrained_S_all     1.134
_refine_ls_number_reflns     3931
_refine_ls_number_parameters     291
_refine_ls_number_restraints     0
_refine_ls_hydrogen_treatment     constr
_refine_ls_weighting_scheme     calc
_refine_ls_weighting_details
         'calc w=1/[\s^2^(Fo^2^)+(0.0540P)^2^+1.2201P] where P=(Fo^2^+2Fc^2^)/3'
_atom_sites_solution_hydrogens     geom
_atom_sites_solution_primary     direct
_atom_sites_solution_secondary     difmap
_refine_ls_shift/su_max     0.004
_refine_ls_shift/su_mean     0.001
_refine_diff_density_max     0.280
_refine_diff_density_min     -0.212
_refine_ls_extinction_method     none
_refine_ls_extinction_coef     ?
loop_
    _atom_type_symbol
    _atom_type_description
    _atom_type_scat_dispersion_real
    _atom_type_scat_dispersion_imag
    _atom_type_scat_source
    'C' 'C' 0.0033 0.0016
                         'International Tables Vol C Tables 4.2.6.8 and 6.1.1.4'
    'H' 'H' 0.0000 0.0000
                         'International Tables Vol C Tables 4.2.6.8 and 6.1.1.4'
    'N' 'N' 0.0061 0.0033
                         'International Tables Vol C Tables 4.2.6.8 and 6.1.1.4'
    'O' 'O' 0.0106 0.0060
                         'International Tables Vol C Tables 4.2.6.8 and 6.1.1.4'
_computing_data_collection     'APEX2 (Bruker, 2008)'
_computing_cell_refinement     'SAINT (Bruker, 2008)'
_computing_data_reduction     'SAINT (Bruker, 2008)'
_computing_structure_solution     'SHELXTL (Sheldrick, 2008)'
_computing_structure_refinement     'SHELXTL (Sheldrick, 2008)'
_computing_molecular_graphics     'SHELXTL (Sheldrick, 2008)'
_computing_publication_material     'SHELXTL (Sheldrick, 2008)'
loop_
    _atom_site_type_symbol
    _atom_site_label
    _atom_site_fract_x
    _atom_site_fract_y
    _atom_site_fract_z
    _atom_site_U_iso_or_equiv
    _atom_site_adp_type
    _atom_site_calc_flag
    _atom_site_refinement_flags
    _atom_site_occupancy
    _atom_site_symmetry_multiplicity
    _atom_site_disorder_assembly
    _atom_site_disorder_group
    N N1 1.47594(15) 0.3672(3) 0.89342(16) 0.0470(7) Uani d . 1 1 . .
    N N2 0.22420(13) 0.3446(3) 0.48620(14) 0.0365(6) Uani d . 1 1 . .
    O O1 0.65839(12) 0.1130(3) 0.54400(15) 0.0588(7) Uani d . 1 1 . .
    O O2 0.52260(11) 0.1909(2) 0.53258(13) 0.0415(5) Uani d . 1 1 . .
    C C1 1.40807(18) 0.4019(4) 0.93132(19) 0.0498(8) Uani d . 1 1 . .
    H H1 1.4196 0.4368 0.9839 0.060 Uiso calc R 1 1 . .
    C C2 1.32252(18) 0.3898(4) 0.89825(19) 0.0457(8) Uani d . 1 1 . .
    H H2 1.2783 0.4147 0.9283 0.055 Uiso calc R 1 1 . .
    C C3 1.30236(17) 0.3397(3) 0.81916(17) 0.0362(7) Uani d . 1 1 . .
    C C4 1.37250(17) 0.3025(3) 0.77916(19) 0.0411(7) Uani d . 1 1 . .
    H H4 1.3631 0.2676 0.7265 0.049 Uiso calc R 1 1 . .
    C C5 1.45611(18) 0.3177(4) 0.8182(2) 0.0461(8) Uani d . 1 1 . .
    H H5 1.5018 0.2916 0.7901 0.055 Uiso calc R 1 1 . .
    C C6 1.21301(17) 0.3227(3) 0.77934(18) 0.0383(7) Uani d . 1 1 . .
    H H6 1.2052 0.2639 0.7324 0.046 Uiso calc R 1 1 . .
    C C7 1.14170(17) 0.3832(3) 0.80373(17) 0.0372(7) Uani d . 1 1 . .
    H H7 1.1497 0.4475 0.8487 0.045 Uiso calc R 1 1 . .
    C C8 1.05196(17) 0.3579(3) 0.76635(17) 0.0359(7) Uani d . 1 1 . .
    C C9 1.02959(17) 0.2394(4) 0.70924(17) 0.0386(7) Uani d . 1 1 . .
    H H9 1.0731 0.1758 0.6934 0.046 Uiso calc R 1 1 . .
    C C10 0.94475(17) 0.2154(3) 0.67630(17) 0.0385(7) Uani d . 1 1 . .
    H H10 0.9321 0.1348 0.6392 0.046 Uiso calc R 1 1 . .
    C C11 0.87729(17) 0.3078(3) 0.69667(17) 0.0369(7) Uani d . 1 1 . .
    C C12 0.89826(17) 0.4242(4) 0.75531(18) 0.0418(8) Uani d . 1 1 . .
    H H12 0.8545 0.4864 0.7716 0.050 Uiso calc R 1 1 . .
    C C13 0.98422(17) 0.4470(4) 0.78924(19) 0.0430(7) Uani d . 1 1 . .
    H H13 0.9967 0.5240 0.8283 0.052 Uiso calc R 1 1 . .
    C C14 0.78861(18) 0.2774(3) 0.65598(18) 0.0404(7) Uani d . 1 1 . .
    H H14 0.7806 0.1860 0.6254 0.048 Uiso calc R 1 1 . .
    C C15 0.71960(18) 0.3667(3) 0.65861(18) 0.0404(7) Uani d . 1 1 . .
    H H15 0.7285 0.4568 0.6901 0.048 Uiso calc R 1 1 . .
    C C16 0.63081(17) 0.3435(3) 0.61866(17) 0.0353(7) Uani d . 1 1 . .
    C C17 0.60931(17) 0.2112(3) 0.5649(2) 0.0409(7) Uani d . 1 1 . .
    C C18 0.45869(16) 0.2969(3) 0.54637(17) 0.0336(7) Uani d . 1 1 . .
    C C19 0.48051(17) 0.4303(3) 0.59359(16) 0.0342(7) Uani d . 1 1 . .
    C C20 0.56747(17) 0.4488(3) 0.62915(17) 0.0372(7) Uani d . 1 1 . .
    H H20 0.5820 0.5368 0.6611 0.045 Uiso calc R 1 1 . .
    C C21 0.37542(16) 0.2645(3) 0.51058(17) 0.0342(7) Uani d . 1 1 . .
    H H21 0.3639 0.1734 0.4803 0.041 Uiso calc R 1 1 . .
    C C22 0.30769(17) 0.3713(3) 0.52046(16) 0.0339(7) Uani d . 1 1 . .
    C C23 0.32947(18) 0.5082(4) 0.56701(17) 0.0400(7) Uani d . 1 1 . .
    H H23 0.2862 0.5807 0.5743 0.048 Uiso calc R 1 1 . .
    C C24 0.41301(18) 0.5355(4) 0.60136(17) 0.0417(7) Uani d . 1 1 . .
    H H24 0.4253 0.6273 0.6309 0.050 Uiso calc R 1 1 . .
    C C25 0.19833(18) 0.1976(3) 0.44438(18) 0.0395(7) Uani d . 1 1 . .
    H H25A 0.1384 0.1744 0.4508 0.047 Uiso calc R 1 1 . .
    H H25B 0.2342 0.1124 0.4688 0.047 Uiso calc R 1 1 . .
    C C26 0.15537(17) 0.4615(4) 0.48859(17) 0.0393(7) Uani d . 1 1 . .
    H H26A 0.1134 0.4510 0.4408 0.047 Uiso calc R 1 1 . .
    H H26B 0.1805 0.5663 0.4884 0.047 Uiso calc R 1 1 . .
    C C27 0.2064(2) 0.2034(4) 0.35653(19) 0.0475(8) Uani d . 1 1 . .
    H H27A 0.1715 0.2883 0.3320 0.071 Uiso calc R 1 1 . .
    H H27B 0.1867 0.1054 0.3320 0.071 Uiso calc R 1 1 . .
    H H27C 0.2661 0.2203 0.3497 0.071 Uiso calc R 1 1 . .
    C C28 0.1087(2) 0.4444(5) 0.56134(19) 0.0551(9) Uani d . 1 1 . .
    H H28A 0.0833 0.3411 0.5617 0.083 Uiso calc R 1 1 . .
    H H28B 0.0638 0.5227 0.5596 0.083 Uiso calc R 1 1 . .
    H H28C 0.1495 0.4586 0.6089 0.083 Uiso calc R 1 1 . .
loop_
    _atom_site_aniso_label
    _atom_site_aniso_U_11
    _atom_site_aniso_U_22
    _atom_site_aniso_U_33
    _atom_site_aniso_U_12
    _atom_site_aniso_U_13
    _atom_site_aniso_U_23
    N1 0.0280(13) 0.0560(17) 0.0546(17) -0.0014(12) -0.0031(12) 0.0004(14)
    N2 0.0246(12) 0.0407(14) 0.0425(14) 0.0028(10) -0.0018(10) 0.0017(11)
    O1 0.0295(11) 0.0415(12) 0.101(2) 0.0045(10) -0.0078(12) -0.0150(13)
    O2 0.0244(10) 0.0315(10) 0.0654(14) 0.0001(8) -0.0053(9) -0.0033(10)
    C1 0.0315(16) 0.070(2) 0.0445(19) -0.0033(16) -0.0056(14) -0.0094(17)
    C2 0.0290(15) 0.060(2) 0.0471(19) -0.0009(15) 0.0003(13) -0.0041(16)
    C3 0.0280(14) 0.0391(16) 0.0396(17) -0.0045(12) -0.0025(12) 0.0014(13)
    C4 0.0333(16) 0.0456(17) 0.0434(18) -0.0023(14) 0.0012(13) -0.0022(15)
    C5 0.0284(15) 0.054(2) 0.055(2) 0.0012(14) 0.0033(14) -0.0022(17)
    C6 0.0306(15) 0.0446(17) 0.0378(17) -0.0034(13) -0.0018(13) 0.0003(14)
    C7 0.0282(14) 0.0413(17) 0.0399(17) -0.0038(13) -0.0037(12) 0.0026(13)
    C8 0.0279(14) 0.0412(16) 0.0372(17) -0.0009(13) -0.0003(12) 0.0106(13)
    C9 0.0251(14) 0.0488(18) 0.0407(17) -0.0015(13) -0.0006(12) 0.0032(14)
    C10 0.0340(15) 0.0440(17) 0.0358(17) -0.0020(14) -0.0015(13) 0.0039(13)
    C11 0.0305(15) 0.0434(17) 0.0351(16) -0.0067(13) -0.0014(12) 0.0109(14)
    C12 0.0260(14) 0.0458(18) 0.054(2) 0.0030(13) 0.0052(13) 0.0096(15)
    C13 0.0323(15) 0.0440(17) 0.0508(19) -0.0018(14) -0.0015(14) 0.0001(15)
    C14 0.0364(16) 0.0374(16) 0.0467(18) -0.0047(14) 0.0030(14) 0.0050(14)
    C15 0.0360(16) 0.0392(17) 0.0450(18) -0.0033(14) 0.0022(14) 0.0058(14)
    C16 0.0277(14) 0.0407(16) 0.0357(16) -0.0067(13) -0.0022(12) 0.0071(13)
    C17 0.0223(14) 0.0345(16) 0.064(2) 0.0040(13) -0.0026(14) 0.0067(15)
    C18 0.0237(14) 0.0319(15) 0.0438(17) 0.0016(12) -0.0013(12) 0.0048(13)
    C19 0.0298(14) 0.0383(16) 0.0332(16) -0.0022(13) -0.0004(12) 0.0003(13)
    C20 0.0322(15) 0.0419(17) 0.0360(16) -0.0060(13) -0.0007(12) -0.0046(13)
    C21 0.0263(14) 0.0293(14) 0.0452(17) -0.0011(12) -0.0017(12) -0.0004(12)
    C22 0.0280(14) 0.0425(16) 0.0307(16) 0.0013(13) 0.0024(12) 0.0027(12)
    C23 0.0328(15) 0.0473(18) 0.0391(17) 0.0055(14) 0.0012(13) -0.0076(14)
    C24 0.0404(17) 0.0456(18) 0.0382(17) -0.0020(15) 0.0022(13) -0.0134(14)
    C25 0.0267(14) 0.0379(16) 0.0518(19) -0.0036(13) -0.0022(13) 0.0041(14)
    C26 0.0275(14) 0.0515(18) 0.0383(17) 0.0093(14) 0.0022(12) 0.0031(14)
    C27 0.0424(17) 0.0476(19) 0.051(2) -0.0014(15) 0.0002(15) -0.0026(15)
    C28 0.0389(17) 0.081(3) 0.047(2) 0.0071(17) 0.0121(15) 0.0084(18)
_geom_special_details
;
All e.s.d.'s (except the e.s.d. in the dihedral angle between two l.s. planes)
are estimated using the full covariance matrix. The cell e.s.d.'s are taken
into account individually in the estimation of e.s.d.'s in distances, angles
and torsion angles; correlations between e.s.d.'s in cell parameters are only
used when they are defined by crystal symmetry. An approximate (isotropic)
treatment of cell e.s.d.'s is used for estimating e.s.d.'s involving l.s.
planes.
;
loop_
    _geom_bond_atom_site_label_1
    _geom_bond_atom_site_label_2
    _geom_bond_site_symmetry_2
    _geom_bond_distance
    _geom_bond_publ_flag
    N1 C5 . 1.334(4) ?
    N1 C1 . 1.336(4) ?
    N2 C22 . 1.364(3) ?
    N2 C25 . 1.461(4) ?
    N2 C26 . 1.461(3) ?
    O1 C17 . 1.212(3) ?
    O2 C18 . 1.381(3) ?
    O2 C17 . 1.392(3) ?
    C1 C2 . 1.372(4) ?
    C1 H1 . 0.9300 ?
    C2 C3 . 1.396(4) ?
    C2 H2 . 0.9300 ?
    C3 C4 . 1.392(4) ?
    C3 C6 . 1.464(4) ?
    C4 C5 . 1.379(4) ?
    C4 H4 . 0.9300 ?
    C5 H5 . 0.9300 ?
    C6 C7 . 1.333(4) ?
    C6 H6 . 0.9300 ?
    C7 C8 . 1.465(4) ?
    C7 H7 . 0.9300 ?
    C8 C13 . 1.390(4) ?
    C8 C9 . 1.403(4) ?
    C9 C10 . 1.373(4) ?
    C9 H9 . 0.9300 ?
    C10 C11 . 1.387(4) ?
    C10 H10 . 0.9300 ?
    C11 C12 . 1.404(4) ?
    C11 C14 . 1.475(4) ?
    C12 C13 . 1.392(4) ?
    C12 H12 . 0.9300 ?
    C13 H13 . 0.9300 ?
    C14 C15 . 1.317(4) ?
    C14 H14 . 0.9300 ?
    C15 C16 . 1.463(4) ?
    C15 H15 . 0.9300 ?
    C16 C20 . 1.356(4) ?
    C16 C17 . 1.453(4) ?
    C18 C21 . 1.378(4) ?
    C18 C19 . 1.398(4) ?
    C19 C24 . 1.395(4) ?
    C19 C20 . 1.409(4) ?
    C20 H20 . 0.9300 ?
    C21 C22 . 1.413(4) ?
    C21 H21 . 0.9300 ?
    C22 C23 . 1.417(4) ?
    C23 C24 . 1.366(4) ?
    C23 H23 . 0.9300 ?
    C24 H24 . 0.9300 ?
    C25 C27 . 1.506(4) ?
    C25 H25A . 0.9700 ?
    C25 H25B . 0.9700 ?
    C26 C28 . 1.514(4) ?
    C26 H26A . 0.9700 ?
    C26 H26B . 0.9700 ?
    C27 H27A . 0.9600 ?
    C27 H27B . 0.9600 ?
    C27 H27C . 0.9600 ?
    C28 H28A . 0.9600 ?
    C28 H28B . 0.9600 ?
    C28 H28C . 0.9600 ?
loop_
    _geom_angle_atom_site_label_1
    _geom_angle_atom_site_label_2
    _geom_angle_atom_site_label_3
    _geom_angle_site_symmetry_1
    _geom_angle_site_symmetry_3
    _geom_angle
    _geom_angle_publ_flag
    C5 N1 C1 . . 115.4(3) ?
    C22 N2 C25 . . 122.0(2) ?
    C22 N2 C26 . . 122.1(2) ?
    C25 N2 C26 . . 115.9(2) ?
    C18 O2 C17 . . 122.1(2) ?
    N1 C1 C2 . . 124.7(3) ?
    N1 C1 H1 . . 117.6 ?
    C2 C1 H1 . . 117.6 ?
    C1 C2 C3 . . 119.5(3) ?
    C1 C2 H2 . . 120.3 ?
    C3 C2 H2 . . 120.3 ?
    C4 C3 C2 . . 116.3(3) ?
    C4 C3 C6 . . 120.6(3) ?
    C2 C3 C6 . . 123.1(3) ?
    C5 C4 C3 . . 119.6(3) ?
    C5 C4 H4 . . 120.2 ?
    C3 C4 H4 . . 120.2 ?
    N1 C5 C4 . . 124.4(3) ?
    N1 C5 H5 . . 117.8 ?
    C4 C5 H5 . . 117.8 ?
    C7 C6 C3 . . 126.4(3) ?
    C7 C6 H6 . . 116.8 ?
    C3 C6 H6 . . 116.8 ?
    C6 C7 C8 . . 126.2(3) ?
    C6 C7 H7 . . 116.9 ?
    C8 C7 H7 . . 116.9 ?
    C13 C8 C9 . . 117.0(3) ?
    C13 C8 C7 . . 120.7(3) ?
    C9 C8 C7 . . 122.3(3) ?
    C10 C9 C8 . . 121.3(3) ?
    C10 C9 H9 . . 119.4 ?
    C8 C9 H9 . . 119.4 ?
    C9 C10 C11 . . 122.0(3) ?
    C9 C10 H10 . . 119.0 ?
    C11 C10 H10 . . 119.0 ?
    C10 C11 C12 . . 117.4(3) ?
    C10 C11 C14 . . 118.2(3) ?
    C12 C11 C14 . . 124.3(3) ?
    C13 C12 C11 . . 120.4(3) ?
    C13 C12 H12 . . 119.8 ?
    C11 C12 H12 . . 119.8 ?
    C8 C13 C12 . . 121.9(3) ?
    C8 C13 H13 . . 119.1 ?
    C12 C13 H13 . . 119.1 ?
    C15 C14 C11 . . 126.5(3) ?
    C15 C14 H14 . . 116.7 ?
    C11 C14 H14 . . 116.7 ?
    C14 C15 C16 . . 128.8(3) ?
    C14 C15 H15 . . 115.6 ?
    C16 C15 H15 . . 115.6 ?
    C20 C16 C17 . . 118.7(2) ?
    C20 C16 C15 . . 120.3(3) ?
    C17 C16 C15 . . 121.0(3) ?
    O1 C17 O2 . . 114.4(3) ?
    O1 C17 C16 . . 127.7(3) ?
    O2 C17 C16 . . 117.9(2) ?
    C21 C18 O2 . . 116.6(2) ?
    C21 C18 C19 . . 123.5(3) ?
    O2 C18 C19 . . 119.9(2) ?
    C24 C19 C18 . . 116.3(2) ?
    C24 C19 C20 . . 125.2(3) ?
    C18 C19 C20 . . 118.5(3) ?
    C16 C20 C19 . . 122.7(3) ?
    C16 C20 H20 . . 118.7 ?
    C19 C20 H20 . . 118.7 ?
    C18 C21 C22 . . 119.2(3) ?
    C18 C21 H21 . . 120.4 ?
    C22 C21 H21 . . 120.4 ?
    N2 C22 C21 . . 121.4(3) ?
    N2 C22 C23 . . 120.9(2) ?
    C21 C22 C23 . . 117.7(2) ?
    C24 C23 C22 . . 121.1(3) ?
    C24 C23 H23 . . 119.5 ?
    C22 C23 H23 . . 119.5 ?
    C23 C24 C19 . . 122.2(3) ?
    C23 C24 H24 . . 118.9 ?
    C19 C24 H24 . . 118.9 ?
    N2 C25 C27 . . 113.2(2) ?
    N2 C25 H25A . . 108.9 ?
    C27 C25 H25A . . 108.9 ?
    N2 C25 H25B . . 108.9 ?
    C27 C25 H25B . . 108.9 ?
    H25A C25 H25B . . 107.7 ?
    N2 C26 C28 . . 112.9(2) ?
    N2 C26 H26A . . 109.0 ?
    C28 C26 H26A . . 109.0 ?
    N2 C26 H26B . . 109.0 ?
    C28 C26 H26B . . 109.0 ?
    H26A C26 H26B . . 107.8 ?
    C25 C27 H27A . . 109.5 ?
    C25 C27 H27B . . 109.5 ?
    H27A C27 H27B . . 109.5 ?
    C25 C27 H27C . . 109.5 ?
    H27A C27 H27C . . 109.5 ?
    H27B C27 H27C . . 109.5 ?
    C26 C28 H28A . . 109.5 ?
    C26 C28 H28B . . 109.5 ?
    H28A C28 H28B . . 109.5 ?
    C26 C28 H28C . . 109.5 ?
    H28A C28 H28C . . 109.5 ?
    H28B C28 H28C . . 109.5 ?
loop_
    _geom_hbond_atom_site_label_D
    _geom_hbond_atom_site_label_H
    _geom_hbond_atom_site_label_A
    _geom_hbond_site_symmetry_A
    _geom_hbond_distance_DH
    _geom_hbond_distance_HA
    _geom_hbond_distance_DA
    _geom_hbond_angle_DHA
    C21 H21 O1 3_656 0.93 2.48 3.351(4) 156
    C25 H25A N1 4_465 0.97 2.60 3.485(4) 152
    C25 H25B O1 3_656 0.97 2.56 3.433(4) 150
    C9 H9 Cg2 2_746 0.93 2.94 3.728(4) 143
data_global
_journal_date_recd_electronic     2014-01-07
_journal_date_accepted     2014-01-16
_journal_name_full     'Acta Crystallographica, Section E'
_journal_year     2014
_journal_volume     70
_journal_issue      2
_journal_page_first     o176
_journal_page_last     o176
_journal_paper_category     QO
_journal_paper_doi     10.1107/S1600536814001123
_journal_coeditor_code     XU5763
_publ_contact_author_name     'Lingliang Long'
_publ_contact_author_address
;
Functional Molecular Materials Research Centre
Scientific Research Academy & School of Chemistry and Chemical Engineering
Jiangsu University
Zhenjiang
Jiangsu 212013
People's Republic of China
;
_publ_contact_author_email     'linglianglong@gmail.com'
_publ_contact_author_fax     '+86-511-88797815'
_publ_contact_author_phone     '+86-511-88797815'
_publ_section_title
;\
7-Diethylamino-3-{(<i>E</i>)-4-[(<i>E</i>)-2-(pyridin-4-yl)ethenyl]styryl}-\
2<i>H</i>-chromen-2-one
;
loop_
    _publ_author_name
    _publ_author_footnote
    _publ_author_address
    'Zhou, Li-Ping' .
;
Functional Molecular Materials Research Centre
Scientific Research Academy & School of Chemistry and Chemical Engineering
Jiangsu University
Zhenjiang
Jiangsu 212013
People's Republic of China
;
    'Long, Ling-Liang' .
;
Functional Molecular Materials Research Centre
Scientific Research Academy & School of Chemistry and Chemical Engineering
Jiangsu University
Zhenjiang
Jiangsu 212013
People's Republic of China
;
