# Supplementary material for: 7-Di­ethyl­amino-3-{(E)-4-[(E)-2-(pyridin-4-yl)ethen­yl]styr­yl}-2H-chromen-2-one
Source: Acta Crystallogr Sect E Struct Rep Online. 2014 Jan 22;70(Pt 2):o176. doi: 10.1107/S1600536814001123 (PMC3998330; doi:10.1107/S1600536814001123)
Supplement: Supplementary file 2 [file e-70-0o176-Isup2.hkl]

# 
# h,k,l, Fc-squared, Fo-squared, sigma(Fo-squared) and status flag 
# 
data_I
_shelx_title ' s in  P21/c' 
_shelx_refln_list_code          4 
_shelx_F_calc_maximum      193.70 
_exptl_crystal_F_000       896.00 
_reflns_d_resolution_high  0.8347 
 
loop_ 
 _symmetry_equiv_pos_as_xyz 
 'x, y, z' 
 '-x+1/2, y+1/2, -z+1/2' 
 '-x, -y, -z' 
 'x-1/2, -y-1/2, z-1/2' 
 
_cell_length_a    15.5110 
_cell_length_b     8.4745 
_cell_length_c    16.8818 
_cell_angle_alpha  90.000 
_cell_angle_beta   97.730 
_cell_angle_gamma  90.000 
 
_shelx_F_squared_multiplier     1.000 
 
loop_ 
 _refln_index_h 
 _refln_index_k 
 _refln_index_l 
 _refln_F_squared_calc 
 _refln_F_squared_meas 
 _refln_F_squared_sigma 
 _refln_observed_status 
   4   0   0      652.87      587.23     17.71 o 
   6   0   0     1692.76     1667.82     22.80 o 
   8   0   0       23.78       12.61      3.20 o 
  10   0   0      369.20      361.25     30.42 o 
  12   0   0     2257.98     2371.41     32.52 o 
  14   0   0       11.00       17.75      8.42 o 
  16   0   0      256.69      260.83     53.22 o 
  18   0   0        0.79       16.02      9.76 o 
   2   1   0        1.84        7.82      2.58 o 
   3   1   0      292.61      303.44      9.31 o 
   4   1   0     2531.12     2289.07     20.51 o 
   5   1   0      990.16      938.29     16.74 o 
   6   1   0      253.08      273.59     11.91 o 
   7   1   0     3677.69     3772.80     46.91 o 
   8   1   0      183.07      196.76      9.56 o 
   9   1   0      194.89      210.45      7.08 o 
  10   1   0       83.97      108.93      8.18 o 
  11   1   0      346.83      369.94     10.22 o 
  12   1   0      262.01      227.10     15.92 o 
  13   1   0      145.53      123.70     10.91 o 
  14   1   0      515.59      543.64     58.15 o 
  15   1   0       83.99       70.76     13.64 o 
  16   1   0       57.62       34.37     18.16 o 
  17   1   0        0.11        2.82      3.92 o 
  18   1   0       57.28       67.88     11.49 o 
   0   2   0     9638.30     8887.52    119.42 o 
   1   2   0     8001.22     7651.52     52.50 o 
   2   2   0      353.41      319.80      8.54 o 
   3   2   0     2096.33     1902.91     16.57 o 
   4   2   0     2185.46     2119.00     18.06 o 
   5   2   0      111.21      116.46      5.28 o 
   6   2   0        5.69       17.40      2.92 o 
   7   2   0     4221.31     4539.45     48.32 o 
   8   2   0       33.39       32.39      3.92 o 
   9   2   0      719.93      741.09     14.44 o 
  10   2   0        7.69       14.06      4.80 o 
  11   2   0       24.66       26.01      6.16 o 
  12   2   0     4351.89     4424.70    101.34 o 
  13   2   0      134.90      163.29     13.45 o 
  14   2   0        1.35       10.54      4.38 o 
  15   2   0        1.22        9.29      5.34 o 
  16   2   0       43.05       60.85      9.17 o 
  17   2   0       52.95       30.30     13.44 o 
  18   2   0       10.78       35.52     15.14 o 
   1   3   0      734.67      664.49     16.33 o 
   2   3   0     2034.90     1979.48     31.27 o 
   3   3   0       58.16       72.42      7.55 o 
   4   3   0       75.60       71.12      5.59 o 
   5   3   0      490.90      532.74     11.93 o 
   6   3   0     1638.97     1805.91     25.11 o 
   7   3   0        5.93       16.51      3.26 o 
   8   3   0       10.21       21.84      4.62 o 
   9   3   0       16.34       33.64      5.11 o 
  10   3   0        7.85        6.63      2.64 o 
  11   3   0        2.52       18.06      6.58 o 
  12   3   0     3107.92     3206.65     60.53 o 
  13   3   0      636.96      606.05     26.25 o 
  14   3   0      322.80      290.61     23.60 o 
  15   3   0      146.98      142.30     16.15 o 
  16   3   0       82.03       65.05     10.49 o 
  17   3   0       32.82       37.54     10.71 o 
   0   4   0      859.69      949.07     29.77 o 
   1   4   0       39.17       44.58      4.92 o 
   2   4   0      865.80      911.37     24.36 o 
   3   4   0     1067.68      982.30     17.38 o 
   4   4   0       77.04       88.86      7.54 o 
   5   4   0     3526.47     3766.13     47.68 o 
   6   4   0       91.73       87.04      9.71 o 
   7   4   0      234.74      249.52     16.92 o 
   8   4   0       38.14       45.32      6.42 o 
   9   4   0       23.29       19.08      4.29 o 
  10   4   0        2.44        4.69      2.48 o 
  11   4   0       44.30       50.57      7.61 o 
  12   4   0        8.30        7.67      3.26 o 
  13   4   0        3.55        7.39      3.56 o 
  14   4   0       52.71       25.13     16.79 o 
  15   4   0       29.09       16.61      9.65 o 
  16   4   0       18.72       36.21     12.90 o 
   1   5   0      108.92      135.72      9.40 o 
   2   5   0       14.70       15.04      3.39 o 
   3   5   0      268.72      328.66     10.46 o 
   4   5   0       25.03       22.40      4.40 o 
   5   5   0      152.03      137.06     10.54 o 
   6   5   0       10.24       14.71      2.68 o 
   7   5   0       23.14       19.90      3.96 o 
   8   5   0       46.39       47.37      6.23 o 
   9   5   0      814.73      795.07     26.78 o 
  10   5   0      629.13      589.82     24.01 o 
  11   5   0      200.48      242.03     10.34 o 
  12   5   0      209.81      168.46     14.77 o 
  13   5   0       13.93       19.00      7.42 o 
  14   5   0        3.57        7.56      3.49 o 
  15   5   0       39.57       31.50     16.32 o 
  16   5   0        0.05        8.43      8.86 o 
   0   6   0      185.45      166.83     14.52 o 
   1   6   0      466.17      502.38     23.91 o 
   2   6   0      278.21      302.84     13.16 o 
   3   6   0      175.28      173.59     17.33 o 
   4   6   0      204.92      195.61     12.54 o 
   5   6   0       16.11       17.21      5.22 o 
   6   6   0       15.27       18.98      4.42 o 
   7   6   0      222.30      208.72      7.32 o 
   8   6   0       90.97       86.62     13.80 o 
   9   6   0      476.90      477.80     12.37 o 
  10   6   0       19.86       23.83      4.48 o 
  11   6   0       27.40       24.31     16.23 o 
  12   6   0      157.33      116.42     16.17 o 
  13   6   0        6.78       36.46     14.64 o 
  14   6   0       30.44       33.09     13.96 o 
   1   7   0        4.76        5.70      2.99 o 
   2   7   0      152.04      160.01     11.75 o 
   3   7   0      169.27      181.69     15.69 o 
   4   7   0       17.93       17.45      6.55 o 
   5   7   0        0.37        8.42      3.93 o 
   6   7   0       37.89       44.85     14.05 o 
   7   7   0       52.25       54.48     13.20 o 
   8   7   0      310.32      328.25     23.08 o 
   9   7   0      291.38      297.41     30.77 o 
  10   7   0       22.63       10.72      9.31 o 
  11   7   0      198.53      175.85     21.26 o 
  12   7   0       24.61       27.71     16.79 o 
  13   7   0       12.31       16.04     11.42 o 
   0   8   0      174.27      152.81     19.45 o 
   1   8   0        2.07       17.29      8.40 o 
   2   8   0      249.96      340.36     19.21 o 
   3   8   0      590.06      620.48     50.49 o 
   4   8   0       35.35       23.91      6.33 o 
   5   8   0       46.82       50.54     10.42 o 
   6   8   0       52.93       35.33     13.47 o 
   7   8   0       37.34       37.54     10.15 o 
   8   8   0       32.11       22.16     12.18 o 
   9   8   0      103.19      101.72     16.36 o 
  10   8   0       74.93      109.68     19.02 o 
  11   8   0       42.58       50.41     16.24 o 
   1   9   0       16.18       26.04      9.74 o 
   2   9   0      111.58      146.41     14.47 o 
   3   9   0        7.49       15.90      5.71 o 
   4   9   0      117.67      162.78     21.61 o 
   5   9   0       43.35       45.55     13.78 o 
   6   9   0       13.90       22.11     14.65 o 
   7   9   0        8.28       10.63     10.04 o 
   8   9   0       17.69       30.74     15.22 o 
   0  10   0        7.30       11.42     10.82 o 
   1  10   0        3.57       18.61      8.42 o 
   2  10   0        2.06       13.70      6.41 o 
   3  10   0       97.35       94.49     14.64 o 
 -17   0   1        5.35       23.44      9.74 o 
 -15   0   1       19.12       50.61     11.89 o 
 -13   0   1       46.05       56.78      9.80 o 
 -11   0   1        2.19        8.86      3.91 o 
  -9   0   1      970.48      954.17     20.14 o 
  -7   0   1       64.80       79.66     10.60 o 
  -5   0   1      793.88      745.43     22.48 o 
  -3   0   1       30.00       30.16      4.67 o 
   3   0   1     4711.26     4189.53     58.80 o 
   5   0   1      139.04      139.05     22.16 o 
   7   0   1    10485.88    11605.52     67.80 o 
   9   0   1        1.60       11.70      4.44 o 
  11   0   1        1.76       11.02      4.64 o 
  13   0   1       49.84       52.43      7.47 o 
  15   0   1       10.83       19.43     11.74 o 
  17   0   1       17.52        7.25      6.38 o 
 -18   1   1       13.53       17.21      7.33 o 
 -17   1   1        0.91        9.10      4.41 o 
 -16   1   1        7.11       10.59      4.16 o 
 -15   1   1       33.47       72.00     17.53 o 
 -14   1   1      159.55      146.79      7.41 o 
 -13   1   1      380.86      402.07     21.73 o 
 -12   1   1     1144.48     1152.67     14.89 o 
 -11   1   1      151.59      181.75     11.20 o 
 -10   1   1        3.64        9.14      2.46 o 
  -9   1   1       82.56       95.78      7.11 o 
  -8   1   1      284.91      265.86      8.46 o 
  -7   1   1       50.90       80.33      4.61 o 
  -6   1   1      388.37      389.58      8.91 o 
  -5   1   1      659.72      619.42      8.37 o 
  -4   1   1      981.14      855.86      8.60 o 
  -3   1   1     7610.91     6948.50     53.71 o 
   2   1   1      149.05      147.34     10.76 o 
   3   1   1      671.81      585.97      7.10 o 
   4   1   1       79.29       81.06      5.24 o 
   5   1   1      555.08      545.52      9.17 o 
   6   1   1      481.59      443.86     12.11 o 
   7   1   1      477.79      599.15     12.94 o 
   8   1   1      131.08      119.55      7.99 o 
   9   1   1      248.84      250.58      8.14 o 
  10   1   1       18.16       18.64      3.55 o 
  11   1   1       20.86       13.29      3.55 o 
  12   1   1     1011.64      989.00     20.80 o 
  13   1   1       38.38       40.07      5.29 o 
  14   1   1      429.96      420.58     28.43 o 
  15   1   1       80.03       59.23     11.91 o 
  16   1   1        3.95       17.20      7.39 o 
  17   1   1        4.72       21.90      7.10 o 
  18   1   1       50.53       46.62      8.05 o 
 -18   2   1       43.13       51.64     18.75 o 
 -17   2   1        6.08       12.85      5.25 o 
 -16   2   1       56.31       56.89     11.42 o 
 -15   2   1      102.15       97.80      9.92 o 
 -14   2   1        8.03        9.51      3.81 o 
 -13   2   1      182.35      181.30     11.43 o 
 -12   2   1      291.72      322.52     12.46 o 
 -11   2   1       91.37      100.24      8.20 o 
 -10   2   1      131.68      135.79      9.33 o 
  -9   2   1       33.68       33.29      3.93 o 
  -8   2   1     1547.48     1620.59     20.10 o 
  -7   2   1      625.50      594.02      9.63 o 
  -6   2   1      236.04      261.37      6.03 o 
  -5   2   1     4549.89     4432.63     32.51 o 
  -4   2   1      659.89      637.28      8.09 o 
  -3   2   1      270.90      235.04      7.52 o 
  -2   2   1      841.44      671.59      8.85 o 
  -1   2   1      871.52      763.83     16.10 o 
   0   2   1    37519.59    35331.90    104.28 o 
   1   2   1      135.98      141.29      6.81 o 
   2   2   1       78.58       68.15      6.17 o 
   3   2   1      598.71      586.73      7.75 o 
   4   2   1      801.87      801.11     13.08 o 
   5   2   1      639.36      602.03     10.92 o 
   6   2   1       38.32       51.44      4.10 o 
   7   2   1     2857.17     2791.94     31.92 o 
   8   2   1      788.72      895.26     13.59 o 
   9   2   1      669.04      592.77     14.19 o 
  10   2   1      145.45      135.30      7.48 o 
  11   2   1       36.40       39.42      4.75 o 
  12   2   1     1526.48     1613.51     29.38 o 
  13   2   1       49.30       43.67      7.80 o 
  14   2   1      141.85      131.47     20.33 o 
  15   2   1       58.16       62.23     10.69 o 
  16   2   1       20.39       23.40      6.49 o 
  17   2   1       11.90       17.57      7.52 o 
 -17   3   1        1.16        0.00      6.89 o 
 -16   3   1      125.59       99.72     17.77 o 
 -15   3   1        4.55        7.15      4.26 o 
 -14   3   1      186.34      201.66     19.43 o 
 -13   3   1       49.91       35.61      6.25 o 
 -12   3   1      829.63      748.29     13.04 o 
 -11   3   1      109.07      113.16      5.64 o 
 -10   3   1       45.75       45.20      4.87 o 
  -9   3   1        0.08        4.98      2.26 o 
  -8   3   1       11.85       24.38      3.36 o 
  -7   3   1      815.81      749.15     16.30 o 
  -6   3   1      329.91      329.37      8.65 o 
  -5   3   1     1934.05     2011.68     26.73 o 
  -4   3   1        0.03        6.78      3.56 o 
  -3   3   1       21.16       25.50      2.98 o 
  -2   3   1     1292.71     1183.37     13.89 o 
  -1   3   1     1134.07     1123.78     18.23 o 
   0   3   1     7625.91     6942.23     50.46 o 
   1   3   1      898.99      833.44     12.87 o 
   2   3   1      560.49      559.83     28.93 o 
   3   3   1      517.01      567.01     14.25 o 
   4   3   1      790.10      730.78     13.66 o 
   5   3   1      620.91      604.72     11.67 o 
   6   3   1     1642.86     1644.90     23.51 o 
   7   3   1       89.62       97.91      6.72 o 
   8   3   1      595.89      575.29     12.04 o 
   9   3   1      253.06      287.34     10.22 o 
  10   3   1        1.55       10.60      2.86 o 
  11   3   1      364.12      365.79     23.24 o 
  12   3   1        0.76       29.22     21.11 o 
  13   3   1        0.75        6.15      5.78 o 
  14   3   1       17.44       18.90      6.12 o 
  15   3   1        0.21        8.08      6.10 o 
  16   3   1        9.20        7.27      5.52 o 
  17   3   1        0.41       12.53      9.95 o 
 -17   4   1       90.41      124.52     17.79 o 
 -16   4   1       13.71       16.39      9.34 o 
 -15   4   1      139.34       97.17     16.62 o 
 -14   4   1       78.07       76.12     28.54 o 
 -13   4   1      139.54      123.85     13.02 o 
 -12   4   1       74.48       58.96     11.46 o 
 -11   4   1       56.86       55.90      6.46 o 
 -10   4   1        0.28        4.42      2.05 o 
  -9   4   1       17.59       18.86      3.57 o 
  -8   4   1      166.66      162.74      9.09 o 
  -7   4   1       81.95       80.33      7.57 o 
  -6   4   1       58.28       41.62      5.56 o 
  -5   4   1        5.20       14.03      4.92 o 
  -4   4   1       85.08      105.09      6.71 o 
  -3   4   1      684.89      621.72     14.60 o 
  -2   4   1        9.32       11.48      2.98 o 
  -1   4   1      901.10      885.84     18.52 o 
   0   4   1      573.25      625.86     17.87 o 
   1   4   1        0.12        8.06      3.54 o 
   2   4   1     7500.33     7349.71     77.94 o 
   3   4   1      255.47      222.94      7.84 o 
   4   4   1      320.54      370.89     15.36 o 
   5   4   1      666.97      719.83     12.47 o 
   6   4   1        0.61        4.45      1.89 o 
   7   4   1      504.45      497.14     22.59 o 
   8   4   1        3.42        9.64      2.76 o 
   9   4   1      276.62      279.29     13.13 o 
  10   4   1        1.94        4.38      4.53 o 
  11   4   1       21.89       19.60      5.63 o 
  12   4   1     1770.82     1869.17     55.82 o 
  13   4   1       14.55       12.26      5.46 o 
  14   4   1       75.71       61.75     12.02 o 
  15   4   1       49.82       54.35     18.90 o 
  16   4   1        4.83        5.34      8.33 o 
 -16   5   1       14.83       35.65     13.53 o 
 -15   5   1       67.85       59.88     20.48 o 
 -14   5   1       37.69       55.73     21.23 o 
 -13   5   1      132.24      156.45     19.86 o 
 -12   5   1      320.13      346.37     28.72 o 
 -11   5   1       38.92       48.09      6.71 o 
 -10   5   1     1053.80     1211.16     36.35 o 
  -9   5   1      216.24      225.57     25.04 o 
  -8   5   1      116.16      147.01      6.91 o 
  -7   5   1       94.08       72.41      8.17 o 
  -6   5   1      373.59      376.94     11.00 o 
  -5   5   1     1014.52     1044.04     28.97 o 
  -4   5   1     1040.49     1173.27     21.46 o 
  -3   5   1      487.49      458.29     11.95 o 
  -2   5   1      494.37      521.70     16.36 o 
  -1   5   1      175.06      166.16      9.35 o 
   0   5   1       45.63       47.06      7.02 o 
   1   5   1      737.27      751.11     16.77 o 
   2   5   1       25.57       32.73      4.95 o 
   3   5   1      255.33      266.43     11.00 o 
   4   5   1      477.20      486.29     14.22 o 
   5   5   1        0.68        4.89      2.41 o 
   6   5   1       73.72       82.67      6.43 o 
   7   5   1      124.95      119.79      9.04 o 
   8   5   1       48.20       49.47     10.56 o 
   9   5   1     1595.44     1652.29     37.86 o 
  10   5   1       53.51       61.49     11.34 o 
  11   5   1      232.64      254.20     12.28 o 
  12   5   1       72.14       89.13     10.55 o 
  13   5   1        2.83        9.66      5.83 o 
  14   5   1       47.08       71.14     14.55 o 
  15   5   1       18.76       26.94     12.69 o 
 -14   6   1        0.02       23.33     12.98 o 
 -13   6   1        3.45       16.32     14.00 o 
 -12   6   1       97.62      124.99     17.61 o 
 -11   6   1       73.02       43.92     10.96 o 
 -10   6   1     1148.33     1114.98     14.41 o 
  -9   6   1       52.31       54.14      8.32 o 
  -8   6   1        0.78        7.25      4.26 o 
  -7   6   1       23.64       21.17      5.34 o 
  -6   6   1      394.41      390.32     11.58 o 
  -5   6   1      140.83      135.71      9.06 o 
  -4   6   1       31.27       45.92      6.71 o 
  -3   6   1        6.71       19.54      6.37 o 
  -2   6   1       35.61       34.39      5.09 o 
  -1   6   1       56.95       59.70      8.17 o 
   0   6   1       11.64       15.46      3.65 o 
   1   6   1       95.08      102.69      8.10 o 
   2   6   1       43.31       53.85      7.17 o 
   3   6   1       16.20       15.82      4.14 o 
   4   6   1       16.42       24.87      7.70 o 
   5   6   1       32.25       19.30      4.24 o 
   6   6   1      295.80      307.87     16.25 o 
   7   6   1       28.67       21.48      5.50 o 
   8   6   1      161.81      192.00     20.84 o 
   9   6   1      347.14      349.18     27.45 o 
  10   6   1      312.80      258.76      9.53 o 
  12   6   1      377.25      361.02     62.85 o 
  13   6   1       27.45       52.42     28.05 o 
  14   6   1       32.62       39.60     15.40 o 
 -13   7   1       25.20       33.50     12.58 o 
 -12   7   1        1.83        3.74     10.15 o 
 -11   7   1      213.38      176.52     20.73 o 
 -10   7   1      575.49      632.85     35.06 o 
  -9   7   1       51.33       45.72     12.17 o 
  -8   7   1        7.48       21.71      9.48 o 
  -7   7   1       26.75       25.31      6.99 o 
  -6   7   1       91.57      109.11     12.53 o 
  -5   7   1       44.10       51.50     16.75 o 
  -4   7   1       73.97       72.20      9.10 o 
  -3   7   1       33.34       30.77      5.82 o 
  -2   7   1        4.02        6.56      2.82 o 
  -1   7   1      192.47      239.21     24.75 o 
   0   7   1       74.57       96.15     15.76 o 
   1   7   1        8.03       11.18      4.28 o 
   2   7   1      750.06      725.33     15.00 o 
   3   7   1      155.97      159.63     14.01 o 
   4   7   1       44.39       55.31      9.63 o 
   5   7   1       78.46       80.45     14.24 o 
   6   7   1       26.22       28.84      6.09 o 
   7   7   1       13.40       15.81      8.29 o 
   8   7   1        9.36       15.09      7.64 o 
   9   7   1       12.44        9.29      4.02 o 
  10   7   1       70.27       79.29      9.54 o 
  11   7   1        1.56       11.95      8.72 o 
  12   7   1        4.15       15.14     10.01 o 
  13   7   1       39.19       30.23     13.73 o 
 -11   8   1        3.94       18.53     11.13 o 
 -10   8   1      306.49      264.93     23.07 o 
  -9   8   1       14.12       32.78     15.38 o 
  -8   8   1       16.83       20.30     11.26 o 
  -7   8   1       21.52       18.25      9.25 o 
  -6   8   1        0.59        8.48      5.00 o 
  -5   8   1        0.95       12.77      4.95 o 
  -4   8   1      112.42      128.65     13.18 o 
  -3   8   1     1450.90     1548.60     36.33 o 
  -2   8   1      226.67      180.35     15.19 o 
  -1   8   1       76.14       63.22      9.77 o 
   0   8   1       17.58       20.38     13.01 o 
   1   8   1        2.79       13.99      6.15 o 
   2   8   1      758.08      849.46     24.47 o 
   3   8   1      305.22      254.64     19.40 o 
   4   8   1        0.10        6.23      3.89 o 
   5   8   1        4.79        5.71      5.48 o 
   6   8   1       15.00        9.92      3.52 o 
   7   8   1        4.39       14.92      9.02 o 
   8   8   1       12.41        5.22     10.41 o 
   9   8   1        2.03       15.84      9.66 o 
  10   8   1       22.82       12.22     11.49 o 
  11   8   1        0.16       12.71      9.23 o 
  -8   9   1        0.00       13.94      9.75 o 
  -7   9   1       39.38       72.79     17.40 o 
  -6   9   1       10.70       27.83     15.80 o 
  -5   9   1       30.09       37.72      9.23 o 
  -4   9   1       71.33      110.12     22.25 o 
  -3   9   1       10.24       19.69      6.19 o 
  -2   9   1        9.59        5.51      7.76 o 
  -1   9   1       27.55       23.83      8.05 o 
   0   9   1       93.74       91.95     10.42 o 
   1   9   1       46.56       62.32     19.27 o 
   2   9   1        0.31       28.40      9.27 o 
   3   9   1       58.66       84.96     27.43 o 
   4   9   1       12.69       27.73     10.02 o 
   5   9   1        4.21        7.82      4.88 o 
   6   9   1        0.16       12.32     16.51 o 
   7   9   1        9.75        0.00      8.55 o 
   8   9   1       30.04       29.31     13.13 o 
  -3  10   1        6.83       10.70      6.09 o 
  -2  10   1        0.03        7.08     11.15 o 
  -1  10   1        8.51       15.36      6.58 o 
   0  10   1       30.04        7.15      9.10 o 
   1  10   1        0.44        8.78      6.26 o 
   2  10   1       83.79       87.63     14.56 o 
 -18   0   2       51.10       58.63     12.95 o 
 -16   0   2      229.86      223.15     42.14 o 
 -14   0   2        9.12       18.76      6.89 o 
 -12   0   2     1729.84     1742.06     71.67 o 
 -10   0   2      253.18      256.67     12.68 o 
  -8   0   2      348.66      335.82     15.04 o 
  -6   0   2      150.48      158.45      8.76 o 
  -4   0   2      335.07      279.63     10.74 o 
   6   0   2     2508.12     2510.13     45.96 o 
   8   0   2      346.93      290.52     27.44 o 
  10   0   2       27.08       24.56      5.95 o 
  12   0   2      107.67      100.72     24.00 o 
  14   0   2      611.26      665.31     83.53 o 
  16   0   2       22.94       21.18     10.63 o 
  18   0   2       67.82       89.53     29.74 o 
 -18   1   2       34.76       40.52      7.47 o 
 -17   1   2        4.40        8.81      4.39 o 
 -16   1   2        6.16        8.92      3.71 o 
 -15   1   2        7.27       12.90      5.72 o 
 -14   1   2       40.91       25.45      4.75 o 
 -13   1   2      815.59      873.46     17.61 o 
 -12   1   2      152.79      109.65      7.66 o 
 -11   1   2      156.36      157.97     12.77 o 
 -10   1   2      544.28      580.53     18.87 o 
  -9   1   2       64.75       60.21      4.44 o 
  -8   1   2      927.31     1018.98     14.92 o 
  -7   1   2      163.14      200.40      6.10 o 
  -6   1   2       22.63       32.94      4.12 o 
  -5   1   2      115.76      113.46      5.67 o 
  -4   1   2       82.44       57.29      7.26 o 
  -3   1   2      164.84      185.57     20.38 o 
  -2   1   2        3.03        3.13      1.92 o 
  -1   1   2     3100.35     2833.43     37.85 o 
   1   1   2      325.77      329.07     16.10 o 
   2   1   2     5799.52     5389.21     43.10 o 
   3   1   2      702.16      706.30     12.19 o 
   4   1   2      781.43      750.01     10.24 o 
   5   1   2       27.41       24.92      3.26 o 
   6   1   2     1324.95     1345.11     19.39 o 
   7   1   2       11.07        6.99      2.83 o 
   8   1   2      250.86      244.12     12.97 o 
   9   1   2       26.95       51.07      5.58 o 
  10   1   2        3.62        6.87      3.62 o 
  11   1   2      309.86      327.25     14.76 o 
  12   1   2       11.09       18.05      4.64 o 
  13   1   2       55.35       57.04     10.27 o 
  14   1   2       27.70       16.14      6.77 o 
  15   1   2       45.32       44.37     12.14 o 
  16   1   2        1.51       11.59      5.62 o 
  17   1   2       15.25       13.62      4.41 o 
 -18   2   2        0.00       11.69     11.66 o 
 -17   2   2        2.29        5.72      3.16 o 
 -16   2   2        2.61       11.65      4.12 o 
 -15   2   2      491.20      521.19     38.35 o 
 -14   2   2      100.50      126.97     12.66 o 
 -13   2   2     1808.97     1878.97     50.09 o 
 -12   2   2      133.08      127.23      7.49 o 
 -11   2   2       97.23       87.15      7.32 o 
 -10   2   2      266.08      291.54     13.22 o 
  -9   2   2       51.06       43.17      4.20 o 
  -8   2   2     2078.20     2063.44     23.83 o 
  -7   2   2        5.29        6.13      3.97 o 
  -6   2   2      913.08      930.51     13.72 o 
  -5   2   2      135.77      138.10      5.99 o 
  -4   2   2     1018.48      976.76     36.21 o 
  -3   2   2     1829.98     1718.33     18.74 o 
  -2   2   2      142.46      147.54      5.75 o 
  -1   2   2      411.33      484.71     11.92 o 
   0   2   2     1797.07     1554.26     21.75 o 
   1   2   2     6148.38     5846.85     49.79 o 
   2   2   2     1190.45     1086.01     12.66 o 
   3   2   2       74.50       87.12      6.61 o 
   4   2   2       29.97       35.37      3.55 o 
   5   2   2       99.95      125.88      4.49 o 
   6   2   2      378.32      348.43      8.08 o 
   7   2   2       36.33       59.24      4.09 o 
   8   2   2       17.24       11.03      3.40 o 
   9   2   2       48.51       47.65      6.24 o 
  10   2   2       97.29       84.44      6.15 o 
  11   2   2     1496.45     1494.16     20.76 o 
  12   2   2      200.33      207.72     29.30 o 
  13   2   2      268.98      247.19     15.31 o 
  14   2   2      335.45      390.10     45.65 o 
  15   2   2        0.28        5.26      5.77 o 
  16   2   2       25.89       24.16      8.82 o 
  17   2   2      114.69      132.36     19.14 o 
 -16   3   2      103.45       65.75     15.78 o 
 -15   3   2      242.97      250.41     25.49 o 
 -14   3   2       20.03       18.33      5.43 o 
 -13   3   2       61.41       43.23      7.67 o 
 -12   3   2        0.73        2.88      1.97 o 
 -11   3   2       77.84       66.94      7.28 o 
 -10   3   2       37.39       43.60      6.03 o 
  -9   3   2        6.84        9.42      4.35 o 
  -8   3   2       75.53       64.36      5.14 o 
  -7   3   2       95.26      118.64      6.00 o 
  -6   3   2      423.52      472.93      8.69 o 
  -5   3   2      611.69      631.44     10.81 o 
  -4   3   2       37.25       40.74      2.98 o 
  -3   3   2      222.17      200.65      5.74 o 
  -2   3   2      825.11      840.58     11.16 o 
  -1   3   2      455.26      542.54      9.66 o 
   0   3   2     1410.01     1342.56     15.37 o 
   1   3   2     3259.46     3136.47     29.03 o 
   2   3   2      200.08      183.33      9.51 o 
   3   3   2      926.37      976.06     24.95 o 
   4   3   2       42.92       38.22      3.80 o 
   5   3   2        3.15        7.36      4.02 o 
   6   3   2      185.20      178.17      9.68 o 
   7   3   2       52.29       53.61      6.36 o 
   8   3   2       51.74       46.48      7.29 o 
   9   3   2      398.36      446.88     13.16 o 
  10   3   2        6.80       13.39      5.74 o 
  11   3   2      223.20      218.26     16.28 o 
  12   3   2        0.03        7.34      3.25 o 
  13   3   2       77.11       69.89     13.29 o 
  14   3   2      494.52      518.87     37.62 o 
  15   3   2       51.68       31.69     11.60 o 
  16   3   2        0.09        7.57      4.62 o 
  17   3   2       15.71       19.97     10.22 o 
 -17   4   2       16.97       11.38      8.58 o 
 -16   4   2       27.41       10.92      9.97 o 
 -15   4   2       89.90      107.83     31.30 o 
 -14   4   2       15.09        5.71     11.85 o 
 -13   4   2      136.33      178.89     11.92 o 
 -12   4   2      123.97      156.48      8.55 o 
 -11   4   2        7.96        7.97      2.61 o 
 -10   4   2        3.66        6.53      4.34 o 
  -9   4   2        0.49        3.78      4.22 o 
  -8   4   2       24.46       17.95      4.19 o 
  -7   4   2       21.68       28.22      3.33 o 
  -6   4   2      640.55      589.44     13.72 o 
  -5   4   2      171.07      153.44      7.12 o 
  -4   4   2        0.83       10.67      2.41 o 
  -3   4   2      439.58      472.43     13.49 o 
  -2   4   2      722.62      706.36     13.74 o 
  -1   4   2     1832.71     1799.69     26.27 o 
   0   4   2       39.27       32.14      7.08 o 
   1   4   2        5.08        7.54      3.11 o 
   2   4   2     1845.98     1856.52     45.48 o 
   3   4   2        0.01        8.43      2.89 o 
   4   4   2     1998.02     1999.85     25.39 o 
   5   4   2     1526.25     1533.80     20.93 o 
   6   4   2      118.80       86.86     10.68 o 
   7   4   2        0.53       10.43      6.49 o 
   8   4   2        5.38       18.54      4.99 o 
   9   4   2      493.01      470.63     12.26 o 
  10   4   2       56.16       57.90      8.32 o 
  11   4   2       18.20       10.67      3.00 o 
  12   4   2       15.72        7.91      6.93 o 
  13   4   2       28.06       21.85      8.69 o 
  14   4   2       16.39       19.72      5.68 o 
  15   4   2       67.10       80.24     24.00 o 
  16   4   2       32.57       70.73     14.22 o 
 -16   5   2        1.39        2.36      8.65 o 
 -15   5   2       16.69       10.75      9.00 o 
 -14   5   2       15.68       24.58     10.51 o 
 -13   5   2        2.92       28.25     16.56 o 
 -12   5   2       93.57       94.51     19.07 o 
 -11   5   2       29.76       18.35     11.91 o 
 -10   5   2      117.58       96.82     26.80 o 
  -9   5   2        7.81        6.58      3.91 o 
  -8   5   2       44.41       42.25      9.75 o 
  -7   5   2      127.80      119.79      8.03 o 
  -6   5   2       35.23       32.06      4.44 o 
  -5   5   2        0.01        8.05      3.60 o 
  -4   5   2      165.30      170.32      8.74 o 
  -3   5   2      811.98      866.23     17.02 o 
  -2   5   2        7.13        8.45      3.23 o 
  -1   5   2     1700.39     1714.29     23.57 o 
   0   5   2      416.26      426.93     13.94 o 
   1   5   2       81.24       86.40      6.25 o 
   2   5   2      668.38      727.37     32.59 o 
   3   5   2      177.43      159.77     12.14 o 
   4   5   2      394.09      380.55     13.35 o 
   5   5   2      248.90      244.94      9.69 o 
   6   5   2        0.05       10.25      3.37 o 
   7   5   2       10.74       20.48      4.01 o 
   8   5   2      154.58      176.30     16.66 o 
   9   5   2      224.07      240.30     22.44 o 
  10   5   2      112.67      116.03     26.27 o 
  11   5   2        1.68        6.71      3.32 o 
  12   5   2       50.40       33.94      7.89 o 
  13   5   2      114.52       98.18     14.58 o 
  14   5   2        8.53       15.53      9.12 o 
  15   5   2        2.31        9.90     12.95 o 
 -14   6   2       82.12       70.22     20.57 o 
 -13   6   2       76.60       74.68     17.04 o 
 -12   6   2       45.06       37.48     20.15 o 
 -11   6   2      173.42      179.53     33.89 o 
 -10   6   2      204.86      212.91     20.65 o 
  -9   6   2        5.08        4.27      1.44 o 
  -8   6   2       36.10       27.88      5.83 o 
  -7   6   2       26.48       19.82      5.48 o 
  -6   6   2       54.20       51.81      9.97 o 
  -5   6   2      130.40      153.99      8.58 o 
  -4   6   2      277.22      264.01     13.13 o 
  -3   6   2     2231.43     2266.90     59.69 o 
  -2   6   2        2.96        9.95      3.53 o 
  -1   6   2        6.43       17.15      4.80 o 
   0   6   2        0.00        8.19      3.24 o 
   1   6   2       50.14       30.79     11.50 o 
   2   6   2       51.45       51.72      5.69 o 
   3   6   2        2.68        7.90      2.84 o 
   4   6   2      131.84      121.10     11.67 o 
   5   6   2        1.81        6.48      3.09 o 
   6   6   2        0.28       12.49      6.49 o 
   7   6   2       83.70       74.10     10.26 o 
   8   6   2       26.86       30.41     21.96 o 
   9   6   2     1784.11     1805.90     35.55 o 
  10   6   2      106.46      120.98     18.27 o 
  11   6   2       46.32       73.88     12.63 o 
  12   6   2       53.98       46.75     16.08 o 
  13   6   2        2.93        3.19      9.76 o 
  14   6   2        2.44        5.94     10.54 o 
 -13   7   2       15.92       49.81     17.15 o 
 -12   7   2       34.45       47.42     20.31 o 
 -11   7   2      190.60      261.15     25.69 o 
 -10   7   2      320.48      387.97     46.22 o 
  -9   7   2       14.88       15.42      5.75 o 
  -8   7   2        0.42        4.40      1.89 o 
  -7   7   2      124.31      118.60     13.16 o 
  -6   7   2        1.43        6.24      2.89 o 
  -5   7   2       19.62       35.03      7.45 o 
  -4   7   2       62.78      100.80     17.76 o 
  -3   7   2       62.37       62.98     11.14 o 
  -2   7   2      150.04      128.15     13.29 o 
  -1   7   2      207.11      236.44     31.32 o 
   0   7   2       18.04       24.78      6.77 o 
   1   7   2       46.93       39.14      5.68 o 
   2   7   2     1083.38     1140.08     20.14 o 
   3   7   2        0.04        4.20      3.33 o 
   4   7   2       16.58       22.42      4.52 o 
   5   7   2      167.94      144.04     15.59 o 
   6   7   2        1.03        4.23      2.21 o 
   7   7   2        0.26        4.22      5.07 o 
   8   7   2      175.27      166.80     32.55 o 
   9   7   2      392.65      383.60     23.04 o 
  10   7   2       45.83       51.48     12.50 o 
  11   7   2      201.85      143.72     41.86 o 
  12   7   2       99.92       85.36     30.47 o 
 -11   8   2       69.89       55.15     15.52 o 
 -10   8   2      113.56       99.90     17.07 o 
  -9   8   2       83.30       68.98     15.25 o 
  -8   8   2        0.04       26.53     14.69 o 
  -7   8   2        6.09        6.03      3.07 o 
  -6   8   2       68.58       57.21     15.39 o 
  -5   8   2        0.01       11.75      4.54 o 
  -4   8   2      296.75      283.70     33.51 o 
  -3   8   2      571.19      589.24     35.34 o 
  -2   8   2      115.35       95.88     10.35 o 
  -1   8   2       13.06       17.70      6.63 o 
   0   8   2       23.10       24.28      5.34 o 
   1   8   2       35.46       31.82      9.10 o 
   2   8   2      107.85      144.43     16.41 o 
   3   8   2        5.72       11.18      4.85 o 
   4   8   2       21.62       11.68      4.05 o 
   5   8   2        7.42       10.97      4.16 o 
   6   8   2       46.94       58.81     19.77 o 
   7   8   2        0.78        5.51      5.82 o 
   8   8   2        4.88        5.62      6.77 o 
   9   8   2       34.66       28.51     11.91 o 
  10   8   2        4.84       23.79     13.97 o 
  -8   9   2        3.72       10.77      9.91 o 
  -7   9   2        9.24       34.49     12.53 o 
  -6   9   2       11.11       32.50     16.89 o 
  -5   9   2       15.25       13.87     10.07 o 
  -4   9   2       28.72       38.33     11.24 o 
  -3   9   2      115.76      142.95     13.30 o 
  -2   9   2        0.78       10.79      6.59 o 
  -1   9   2       25.66       16.09      8.42 o 
   0   9   2        5.18        3.60      7.59 o 
   1   9   2       22.65       20.16     16.23 o 
   2   9   2      460.34      452.70     26.85 o 
   3   9   2       17.55       11.88      5.10 o 
   4   9   2       27.74       34.31     11.12 o 
   5   9   2        0.31       10.10      6.23 o 
   6   9   2        0.00        5.80      6.43 o 
   7   9   2        0.22       10.84      9.47 o 
   8   9   2       16.38       31.55     11.46 o 
  -2  10   2        5.36       15.06      9.53 o 
  -1  10   2       19.76       30.51      8.25 o 
   0  10   2       19.89       12.08      6.50 o 
   1  10   2       63.12       49.47      9.78 o 
   2  10   2      126.09      114.22     10.93 o 
 -17   0   3        1.07       10.63      5.06 o 
 -15   0   3        8.76        9.46     13.55 o 
 -13   0   3     8682.06     9600.48     80.43 o 
 -11   0   3       19.53       11.37      4.29 o 
  -9   0   3        9.69       22.66      5.94 o 
  -7   0   3      355.43      378.71     11.87 o 
  -5   0   3      997.28      960.91     15.91 o 
  -3   0   3     1939.91     1951.13     32.97 o 
  -1   0   3    10346.44     9307.24    121.33 o 
   1   0   3     1006.20      940.93     19.79 o 
   3   0   3     3656.29     3173.52     57.41 o 
   5   0   3     2734.43     2549.92     42.40 o 
   7   0   3       34.18       54.66      6.92 o 
   9   0   3     1213.65     1221.37     39.51 o 
  11   0   3       13.36       12.79      5.56 o 
  13   0   3        1.01       11.52      4.69 o 
  15   0   3        2.40        6.39      7.53 o 
  17   0   3        0.10       18.58      8.43 o 
 -18   1   3        3.16       13.11      8.83 o 
 -17   1   3       55.14       68.15      9.33 o 
 -16   1   3        0.06       10.10      5.31 o 
 -15   1   3      428.07      376.25     37.58 o 
 -14   1   3      548.19      537.90     28.45 o 
 -13   1   3     3035.23     3274.09     24.64 o 
 -12   1   3      105.96      109.46     11.05 o 
 -11   1   3       24.63       18.78      3.57 o 
 -10   1   3      138.02      144.11     14.16 o 
  -9   1   3       27.46       20.91      2.31 o 
  -8   1   3     1184.21     1264.72     20.23 o 
  -7   1   3       82.31       96.49      4.64 o 
  -6   1   3        1.75        9.12      3.29 o 
  -5   1   3     2658.81     2685.35     21.88 o 
  -4   1   3      961.41      962.00     17.30 o 
  -3   1   3        0.23        7.88      3.23 o 
  -2   1   3     2628.66     2252.65     21.34 o 
   0   1   3     3574.89     3133.65     39.18 o 
   1   1   3       61.79       85.33      8.42 o 
   2   1   3      452.19      411.54     10.38 o 
   3   1   3      281.46      226.77     10.46 o 
   4   1   3       63.31       77.00      6.00 o 
   5   1   3      940.82      925.20     20.84 o 
   6   1   3     4479.90     4700.25     57.65 o 
   7   1   3       28.51       26.23      3.85 o 
   8   1   3      429.38      394.85      9.08 o 
   9   1   3       86.53       92.73      5.75 o 
  10   1   3      146.06      147.80      8.90 o 
  11   1   3      340.28      380.34     19.22 o 
  12   1   3       15.43       18.50      4.29 o 
  13   1   3      683.20      691.95     25.02 o 
  14   1   3      204.52      205.09     16.50 o 
  15   1   3       27.28       18.51      6.38 o 
  16   1   3        1.55       15.17      6.91 o 
  17   1   3       41.81       44.18     11.23 o 
 -18   2   3       36.08       52.97     13.81 o 
 -17   2   3       11.24       42.01     14.08 o 
 -16   2   3       42.31       46.13     13.85 o 
 -15   2   3       86.91      114.04     18.99 o 
 -14   2   3      190.59      186.54     19.74 o 
 -13   2   3        1.71        3.94      1.72 o 
 -12   2   3      378.62      388.29     10.48 o 
 -11   2   3      316.81      343.88     14.49 o 
 -10   2   3       74.56       59.17      7.37 o 
  -9   2   3        0.49        9.73      2.41 o 
  -8   2   3      177.44      195.26      8.16 o 
  -7   2   3       19.90       28.84      3.29 o 
  -6   2   3     2119.94     2343.76     46.70 o 
  -5   2   3       18.09       19.93      7.61 o 
  -4   2   3      776.47      766.75     30.00 o 
  -3   2   3     1225.76     1216.45     19.32 o 
  -2   2   3     1766.49     1625.56     33.94 o 
   0   2   3       35.56       34.76      4.10 o 
   1   2   3     1722.21     1480.04     16.76 o 
   2   2   3      703.75      670.07      9.71 o 
   3   2   3      222.14      177.24      6.97 o 
   4   2   3      196.47      196.62      8.67 o 
   5   2   3        0.15       10.36      5.52 o 
   6   2   3      956.44      869.48     23.96 o 
   7   2   3        3.49        8.56      2.74 o 
   8   2   3     1166.43     1199.97     22.04 o 
   9   2   3       58.45       66.18      7.74 o 
  10   2   3      258.67      256.67     10.62 o 
  11   2   3     1917.38     1866.52     20.30 o 
  12   2   3      226.15      213.93     22.70 o 
  13   2   3      875.54      750.07     20.48 o 
  14   2   3        0.90       12.89      6.93 o 
  15   2   3       21.59       17.69      6.82 o 
  16   2   3        5.61        9.03      5.72 o 
  17   2   3        8.84       22.62      8.12 o 
 -17   3   3        3.10       18.36      9.46 o 
 -16   3   3      100.75       51.61     16.52 o 
 -15   3   3       49.21       67.40     16.53 o 
 -14   3   3       52.18       49.87      6.89 o 
 -13   3   3      334.81      316.70     18.30 o 
 -12   3   3      369.97      409.61      7.90 o 
 -11   3   3       32.79       41.39      5.45 o 
 -10   3   3      112.68      115.71      8.30 o 
  -9   3   3       94.35      131.95     29.02 o 
  -8   3   3     2030.46     2254.17     73.64 o 
  -7   3   3      450.38      493.04     26.10 o 
  -6   3   3     3126.02     3376.55     58.07 o 
  -5   3   3      218.70      233.44     15.42 o 
  -4   3   3        0.05        2.42      2.15 o 
  -3   3   3      356.56      356.68      9.86 o 
  -2   3   3       44.78       57.69      3.80 o 
  -1   3   3     1880.22     1931.63     24.58 o 
   0   3   3      805.70      698.49     10.56 o 
   1   3   3      494.86      539.33     12.65 o 
   2   3   3        4.17       10.60      4.01 o 
   3   3   3       50.40       67.99      8.10 o 
   4   3   3     3069.08     3202.12     42.15 o 
   5   3   3        1.26        7.74      2.61 o 
   6   3   3       19.01       21.13      4.09 o 
   7   3   3      108.32      117.31      9.29 o 
   8   3   3      396.77      397.65     13.55 o 
   9   3   3       27.66       25.56      4.01 o 
  10   3   3       43.51       46.45      8.17 o 
  11   3   3       46.18       44.76      6.62 o 
  12   3   3      150.00      134.28     15.01 o 
  13   3   3       59.26       42.06     10.67 o 
  14   3   3      105.55       68.86     13.37 o 
  15   3   3       71.81       58.19     11.29 o 
  16   3   3        0.20        1.45      4.68 o 
  17   3   3        9.08        8.84      8.43 o 
 -17   4   3       52.44       24.75     11.19 o 
 -16   4   3       49.94       39.38     13.21 o 
 -15   4   3        3.16       10.90      9.24 o 
 -14   4   3       17.14       23.85     13.65 o 
 -13   4   3      158.18      156.79     17.58 o 
 -12   4   3      184.57      170.06     18.25 o 
 -11   4   3       63.57       39.55     14.12 o 
 -10   4   3        0.18       23.15     13.98 o 
  -9   4   3      237.99      220.00     20.48 o 
  -8   4   3      345.60      405.69     58.33 o 
  -7   4   3      103.01       72.37     15.53 o 
  -6   4   3       24.79       20.88      2.78 o 
  -5   4   3       41.73       33.81      3.41 o 
  -4   4   3      237.39      224.63      6.12 o 
  -3   4   3       11.70       19.41      4.34 o 
  -2   4   3      131.29      107.00      7.61 o 
  -1   4   3       39.94       31.41      6.74 o 
   0   4   3      231.81      206.82      7.62 o 
   1   4   3      639.73      690.89     14.07 o 
   2   4   3      931.50     1033.48     21.36 o 
   3   4   3        0.00       13.12      5.05 o 
   4   4   3      345.86      366.37     10.60 o 
   5   4   3      438.02      463.22     14.63 o 
   6   4   3       52.78       42.76      5.63 o 
   7   4   3       75.23       93.84     11.46 o 
   8   4   3     1366.18     1216.21     38.86 o 
   9   4   3      840.35      734.43     19.84 o 
  10   4   3       73.43       89.61     10.56 o 
  11   4   3     2062.55     2009.61     60.56 o 
  12   4   3       10.96       17.50     10.16 o 
  13   4   3      218.18      198.90     16.57 o 
  14   4   3       73.96       79.17     10.90 o 
  15   4   3        0.52       13.39      6.24 o 
  16   4   3        1.68       10.97      8.87 o 
 -16   5   3       27.37       17.66     14.65 o 
 -15   5   3       20.36       15.51      9.53 o 
 -14   5   3       18.52        8.17      9.28 o 
 -13   5   3        0.33        6.37      9.28 o 
 -12   5   3       31.83       32.69     14.31 o 
 -11   5   3      122.31      142.30     26.29 o 
 -10   5   3      196.92      201.54     21.81 o 
  -9   5   3        0.81        0.52      9.88 o 
  -8   5   3        1.81       11.28      9.86 o 
  -7   5   3       36.36       48.94      5.54 o 
  -6   5   3       75.83       88.23     10.49 o 
  -5   5   3      255.59      266.14     12.88 o 
  -4   5   3      147.00      147.87     10.84 o 
  -3   5   3     1618.09     1727.87     35.00 o 
  -2   5   3      193.74      172.08     18.24 o 
  -1   5   3      589.54      625.42     17.49 o 
   0   5   3      126.03      130.50      8.38 o 
   1   5   3      277.08      286.52     12.96 o 
   2   5   3      280.72      233.33     12.43 o 
   3   5   3        1.65       11.08      3.36 o 
   4   5   3      453.62      517.25     16.50 o 
   5   5   3      140.64      144.79     15.13 o 
   6   5   3       13.83       19.21      4.56 o 
   7   5   3      151.11      151.46      9.01 o 
   8   5   3      432.23      394.03     13.90 o 
   9   5   3       10.98        8.59      4.33 o 
  10   5   3      136.59      118.57      8.66 o 
  11   5   3      560.97      558.95     17.69 o 
  12   5   3        0.11        2.67      3.10 o 
  13   5   3        9.48       11.57      8.64 o 
  14   5   3       39.76       47.51     11.59 o 
  15   5   3        3.27        2.70      9.25 o 
 -14   6   3        4.00       18.01     10.99 o 
 -13   6   3       48.15       36.96     14.02 o 
 -12   6   3       56.93       63.56     17.45 o 
 -11   6   3      483.94      527.97     70.16 o 
 -10   6   3      136.23      221.84     21.87 o 
  -9   6   3       74.81       81.78     21.25 o 
  -8   6   3       24.04       12.15      2.71 o 
  -7   6   3        1.22        6.96      4.28 o 
  -6   6   3        0.17        8.63      6.70 o 
  -5   6   3       67.90       77.10      9.00 o 
  -4   6   3     1753.40     1791.21     22.49 o 
  -3   6   3      289.04      261.10     13.69 o 
  -2   6   3       37.71       45.33      6.75 o 
  -1   6   3      366.48      338.08     21.91 o 
   0   6   3       96.55       73.28     10.94 o 
   1   6   3       60.76       59.94      6.59 o 
   2   6   3       15.35       23.50      4.58 o 
   3   6   3       38.30       41.23      5.74 o 
   4   6   3      806.37      759.59     52.21 o 
   5   6   3       80.17       90.46      7.07 o 
   6   6   3        0.10       11.37      4.89 o 
   7   6   3       97.62       97.01     15.03 o 
   8   6   3      594.39      567.69     23.11 o 
   9   6   3       15.71       17.61      5.54 o 
  10   6   3      296.05      289.87     24.81 o 
  11   6   3       17.43       23.61      9.50 o 
  12   6   3       13.87       19.55      9.12 o 
  13   6   3       13.57        6.08      9.91 o 
  14   6   3       92.96       89.32     20.19 o 
 -13   7   3       27.26       39.78     17.75 o 
 -12   7   3        3.14       20.68     16.78 o 
 -11   7   3      153.83      201.09     24.96 o 
 -10   7   3      243.81      243.79     25.41 o 
  -9   7   3       32.62       45.84     21.61 o 
  -8   7   3       31.05       25.03      5.99 o 
  -7   7   3       13.48       11.88      4.62 o 
  -6   7   3        3.47       21.80      5.79 o 
  -5   7   3       70.52       70.66     11.32 o 
  -4   7   3      121.37      155.86     31.80 o 
  -3   7   3      181.72      206.79     13.96 o 
  -2   7   3      293.55      345.82     35.67 o 
  -1   7   3       13.90       13.16      3.79 o 
   0   7   3       14.62       20.28      5.53 o 
   1   7   3      178.51      190.99     11.81 o 
   2   7   3        0.19        6.96      3.77 o 
   3   7   3       33.44       32.51      7.91 o 
   4   7   3        1.29       10.57      4.34 o 
   5   7   3       77.87       88.89     14.03 o 
   6   7   3       42.19       39.59      8.33 o 
   7   7   3       41.98       44.01      9.59 o 
   8   7   3       27.11       18.23      5.34 o 
   9   7   3       49.46       42.96     11.40 o 
  10   7   3        7.94       17.46      6.50 o 
  11   7   3        0.01       10.48      8.60 o 
  12   7   3        7.26       11.48     10.01 o 
 -11   8   3       63.98       57.18     25.08 o 
 -10   8   3        0.28        9.23     10.67 o 
  -9   8   3       27.73       43.81     15.91 o 
  -8   8   3       33.08       26.91     14.58 o 
  -7   8   3        9.30       18.09     11.18 o 
  -6   8   3       16.91       19.71      6.55 o 
  -5   8   3       27.94       22.96      6.87 o 
  -4   8   3      231.19      232.74     23.11 o 
  -3   8   3        5.16       10.44      4.82 o 
  -2   8   3        9.45       15.25      5.03 o 
  -1   8   3       48.72       47.87     10.57 o 
   0   8   3       50.25       45.32      8.17 o 
   1   8   3       19.03       28.63      7.86 o 
   2   8   3        3.16       12.16      6.72 o 
   3   8   3      187.68      181.14     25.35 o 
   4   8   3       75.78       53.14     16.25 o 
   5   8   3        0.00        5.87      2.64 o 
   6   8   3       18.43       16.06      6.03 o 
   7   8   3       16.35       23.32      8.22 o 
   8   8   3      336.73      394.82     31.28 o 
   9   8   3      109.38       55.81      8.67 o 
  10   8   3        3.02       11.02     10.63 o 
  -8   9   3        5.44       29.06     16.58 o 
  -7   9   3        8.50       21.53     14.06 o 
  -6   9   3       26.09       22.01     16.73 o 
  -5   9   3        0.00       26.80     17.17 o 
  -4   9   3       25.18       32.56     10.52 o 
  -3   9   3        3.11       12.34      6.04 o 
  -2   9   3       12.74       15.86      7.13 o 
  -1   9   3       11.54       26.71     10.47 o 
   0   9   3        0.20        8.60      5.04 o 
   1   9   3      169.58      179.82     13.63 o 
   2   9   3      501.09      566.47     29.61 o 
   3   9   3       26.98       45.44     11.55 o 
   4   9   3       54.82       57.32      8.97 o 
   5   9   3        0.12       13.25      6.80 o 
   6   9   3       32.91       36.35      7.65 o 
   7   9   3       19.50        4.59      8.48 o 
  -2  10   3        0.90        2.75      4.51 o 
  -1  10   3      118.55      134.72     14.08 o 
   0  10   3        1.22       10.39      6.74 o 
   1  10   3       91.23       64.69     20.54 o 
 -18   0   4        9.69       11.50      6.99 o 
 -16   0   4       81.98       57.04     12.65 o 
 -14   0   4       23.53       28.87     11.01 o 
 -12   0   4      394.60      409.59     12.91 o 
 -10   0   4      139.25      156.40     12.10 o 
  -8   0   4      375.52      395.58     11.98 o 
  -6   0   4     2052.74     2181.96     46.72 o 
  -4   0   4       36.32       49.36      6.05 o 
  -2   0   4     1374.69     1273.56     19.21 o 
   0   0   4     1812.76     1724.12     21.10 o 
   4   0   4     1450.31     1347.29     20.35 o 
   6   0   4     6508.17     6346.07    117.74 o 
   8   0   4     1060.08     1048.16     44.96 o 
  10   0   4      109.28      110.81     11.02 o 
  12   0   4        9.71       11.31      5.07 o 
  14   0   4      119.53      134.46     23.58 o 
  16   0   4        0.94       22.13      9.81 o 
 -18   1   4       27.41       23.59     12.83 o 
 -17   1   4       46.54       61.56      8.79 o 
 -16   1   4        0.49        7.61      4.33 o 
 -15   1   4      126.23      114.17     13.43 o 
 -14   1   4      833.62      861.51     18.34 o 
 -13   1   4       40.10       34.12      5.12 o 
 -12   1   4       62.19       57.38      7.00 o 
 -11   1   4       14.15       15.99      3.82 o 
 -10   1   4      115.75      131.63      9.34 o 
  -9   1   4       40.09       29.05      3.27 o 
  -8   1   4       82.35      105.82      6.33 o 
  -7   1   4       42.32       57.44      4.99 o 
  -6   1   4     1998.98     2112.99     27.89 o 
  -5   1   4       31.23       26.23      3.09 o 
  -4   1   4      363.92      355.84     11.61 o 
  -3   1   4       34.55       33.34      3.47 o 
  -2   1   4     2351.04     2128.54     40.12 o 
   0   1   4     1969.07     1902.19     33.03 o 
   1   1   4     1241.61     1127.66     41.48 o 
   2   1   4       21.27       19.60      5.36 o 
   3   1   4      727.62      697.37     11.43 o 
   4   1   4       96.97      108.35      5.52 o 
   5   1   4      685.46      644.93     11.82 o 
   6   1   4     8888.59     9610.56    110.33 o 
   7   1   4      362.65      396.46     16.94 o 
   8   1   4      916.50      907.89     24.16 o 
   9   1   4       11.95       15.02      3.58 o 
  10   1   4        2.31        9.14      3.74 o 
  11   1   4       44.39       47.30      6.24 o 
  12   1   4       49.83       22.07     18.16 o 
  13   1   4      358.65      335.04     16.26 o 
  14   1   4      218.31      160.95     17.24 o 
  15   1   4       36.74       29.08      9.73 o 
  16   1   4        2.00        8.89      5.76 o 
  17   1   4        0.36       10.67      6.14 o 
 -18   2   4        6.47       11.53      8.48 o 
 -17   2   4        4.09        7.13      7.36 o 
 -16   2   4       62.08       62.28     12.10 o 
 -15   2   4      250.25      283.24     25.27 o 
 -14   2   4       69.44       65.12      9.35 o 
 -13   2   4     2099.41     2149.48     54.85 o 
 -12   2   4       18.20       11.55      4.35 o 
 -11   2   4      173.50      190.94      7.02 o 
 -10   2   4        7.90       13.98      5.28 o 
  -9   2   4        3.55       11.31      7.96 o 
  -8   2   4        8.95       21.21      2.53 o 
  -7   2   4       63.00       66.55      7.71 o 
  -6   2   4       74.39       93.62      9.70 o 
  -5   2   4      130.35      206.99     26.07 o 
  -4   2   4       15.74       14.69      3.23 o 
  -3   2   4       30.47       31.26      5.40 o 
  -2   2   4     3352.91     3258.32     39.61 o 
  -1   2   4      206.94      244.41      7.73 o 
   0   2   4     1680.87     1646.55     19.55 o 
   1   2   4    13301.56    12559.49     85.22 o 
   2   2   4      475.00      457.73     12.36 o 
   3   2   4     1056.35      930.21     15.11 o 
   4   2   4       10.83       12.71      2.98 o 
   5   2   4        2.85        6.31      4.50 o 
   6   2   4       51.22       41.64      4.65 o 
   7   2   4        3.53       20.02      3.13 o 
   8   2   4       68.27       66.13      5.38 o 
   9   2   4        2.09        7.08      3.22 o 
  10   2   4        6.84       13.51      4.26 o 
  11   2   4        9.04       18.32      6.07 o 
  12   2   4       64.37       58.25     11.57 o 
  13   2   4      190.75      143.25     12.29 o 
  14   2   4      192.60      197.73     29.89 o 
  15   2   4       30.79       19.98      7.86 o 
  16   2   4        8.08       15.33      5.87 o 
  17   2   4       72.13       76.51     12.04 o 
 -17   3   4        1.68       13.68      8.85 o 
 -16   3   4       40.96       40.17     12.58 o 
 -15   3   4       10.41       32.94     16.52 o 
 -14   3   4       46.81       44.97      8.72 o 
 -13   3   4      207.40      210.80      8.75 o 
 -12   3   4        1.62        5.95     10.28 o 
 -11   3   4       33.46       34.75      9.84 o 
 -10   3   4      154.75      144.77     15.64 o 
  -9   3   4      768.85      762.39     25.55 o 
  -8   3   4      707.85      748.11     24.49 o 
  -7   3   4       67.37       63.59      6.90 o 
  -6   3   4     2150.33     2319.39     43.90 o 
  -5   3   4     1172.88     1266.29     40.75 o 
  -4   3   4      249.29      261.73     15.83 o 
  -3   3   4       98.16      110.88      6.87 o 
  -2   3   4        1.85        5.05      3.06 o 
  -1   3   4     4762.92     4674.47     95.55 o 
   0   3   4      293.38      304.88     15.30 o 
   1   3   4      947.10      956.80     19.91 o 
   2   3   4       95.70      135.94      7.56 o 
   3   3   4       61.87       54.35      5.15 o 
   4   3   4      261.37      268.72      7.54 o 
   5   3   4      844.50      785.52     25.32 o 
   6   3   4       68.82       89.68      6.98 o 
   7   3   4      598.98      610.81     24.21 o 
   8   3   4      578.80      567.49     14.19 o 
   9   3   4        2.05        6.25      3.57 o 
  10   3   4        0.08        6.69      3.44 o 
  11   3   4     1930.45     2035.50     23.09 o 
  12   3   4       71.68       74.00     10.81 o 
  13   3   4      180.02      146.37     27.25 o 
  14   3   4       21.25       23.04      6.78 o 
  15   3   4        4.21        6.02      4.21 o 
  16   3   4        0.56        6.14      5.15 o 
 -17   4   4        1.37       22.07     12.45 o 
 -16   4   4        0.32       16.26      9.86 o 
 -15   4   4       13.74       21.44     10.33 o 
 -14   4   4      348.25      327.06     32.74 o 
 -13   4   4       27.32       40.67     13.41 o 
 -12   4   4       15.53       29.90     11.99 o 
 -11   4   4      529.63      545.45     28.26 o 
 -10   4   4       27.83       29.55     11.15 o 
  -9   4   4      265.60      274.26     13.92 o 
  -8   4   4      168.20      209.79     23.03 o 
  -7   4   4        6.73        4.51      5.08 o 
  -6   4   4      944.47     1000.67     31.64 o 
  -5   4   4       36.95       40.36      4.33 o 
  -4   4   4       84.55       89.96      8.65 o 
  -3   4   4     1173.61     1179.06     18.01 o 
  -2   4   4       91.84       89.11      5.22 o 
  -1   4   4     2523.66     2564.65     32.33 o 
   0   4   4        4.68       12.29      3.02 o 
   1   4   4      212.24      234.92     11.11 o 
   2   4   4     2225.90     2324.63     30.02 o 
   3   4   4      206.91      223.64     13.82 o 
   4   4   4        1.78        5.18      2.73 o 
   5   4   4      480.62      555.24     12.70 o 
   6   4   4       28.17       29.55      5.18 o 
   7   4   4        0.07        8.45      3.53 o 
   8   4   4     2620.68     2461.92     32.55 o 
   9   4   4       87.61      107.43      8.52 o 
  10   4   4      104.38      103.46     12.19 o 
  11   4   4     1123.62     1115.63     25.16 o 
  12   4   4        9.60       12.38      4.29 o 
  13   4   4        4.91        9.16      3.22 o 
  14   4   4       38.64       18.72      4.68 o 
  15   4   4       15.21       11.76      6.62 o 
  16   4   4        2.81        2.97      8.69 o 
 -16   5   4        8.26       17.03      9.27 o 
 -15   5   4       19.52       33.20     13.08 o 
 -14   5   4        0.11        2.93      9.38 o 
 -13   5   4      104.12       66.72     15.30 o 
 -12   5   4        3.75       22.15     16.57 o 
 -11   5   4      549.65      570.49     34.29 o 
 -10   5   4       58.10       57.35     20.82 o 
  -9   5   4       10.88        7.47     15.29 o 
  -8   5   4      205.67      216.99     24.23 o 
  -7   5   4       33.61       44.76     10.02 o 
  -6   5   4       22.47       28.49      4.99 o 
  -5   5   4      359.19      363.12     14.68 o 
  -4   5   4      456.00      494.97     31.14 o 
  -3   5   4      470.83      498.45     16.87 o 
  -2   5   4      481.07      443.84     13.86 o 
  -1   5   4      140.38      161.37     21.54 o 
   0   5   4      204.00      199.84     15.15 o 
   1   5   4     1049.67     1108.43     24.90 o 
   2   5   4      104.56      102.78     10.75 o 
   3   5   4      190.85      223.31     11.98 o 
   4   5   4      335.51      366.32     16.95 o 
   5   5   4        0.16        9.78      3.42 o 
   6   5   4      194.97      223.53     11.94 o 
   7   5   4      156.54      162.45     13.71 o 
   8   5   4      731.37      741.79     18.50 o 
   9   5   4        6.57       15.12      6.22 o 
  10   5   4       65.60       52.52      8.60 o 
  11   5   4      481.07      542.60     36.10 o 
  12   5   4       17.90       13.12      5.23 o 
  13   5   4       25.29       31.41     14.76 o 
  14   5   4       30.29       19.43      7.02 o 
  15   5   4      129.18      127.76     19.03 o 
 -14   6   4       62.99       74.30     18.55 o 
 -13   6   4       29.91       48.75     16.24 o 
 -12   6   4       20.66       20.46     13.78 o 
 -11   6   4      201.19      224.57     26.93 o 
 -10   6   4      147.14      118.08     16.00 o 
  -9   6   4       40.66       22.41     11.67 o 
  -8   6   4       10.48       28.98     17.70 o 
  -7   6   4      102.32       97.08      9.79 o 
  -6   6   4        1.07        6.83      2.17 o 
  -5   6   4        4.78       13.01      6.24 o 
  -4   6   4     1071.42     1096.79     16.80 o 
  -3   6   4        4.80        8.86      4.43 o 
  -2   6   4      385.41      381.61     28.52 o 
  -1   6   4       68.15       87.02     14.36 o 
   0   6   4       14.18       17.23      4.99 o 
   1   6   4        4.60        7.52      3.27 o 
   2   6   4       91.30       87.85      9.22 o 
   3   6   4      338.89      308.46     12.67 o 
   4   6   4        8.82       12.83      3.54 o 
   5   6   4        4.15        9.18      4.10 o 
   6   6   4        4.45        8.83      5.44 o 
   7   6   4       56.96       57.08     12.68 o 
   8   6   4      264.13      252.58     27.45 o 
   9   6   4       52.56       59.47     12.83 o 
  10   6   4      183.60      184.65     25.91 o 
  11   6   4      278.10      294.67     25.94 o 
  12   6   4        9.61       17.00     13.66 o 
  13   6   4       17.61       55.06     13.88 o 
 -13   7   4       10.92        2.48     11.21 o 
 -12   7   4       57.89       35.19     13.33 o 
 -11   7   4      845.38      961.56    368.06 o 
 -10   7   4        1.63        8.58     11.22 o 
  -9   7   4       57.80      106.18     19.96 o 
  -8   7   4        1.95        9.83     12.18 o 
  -7   7   4       46.92       42.02      6.20 o 
  -6   7   4       26.91       17.92      4.29 o 
  -5   7   4        5.43        8.28      6.63 o 
  -4   7   4      706.31      771.31     29.51 o 
  -3   7   4      331.37      317.43     23.06 o 
  -2   7   4      349.62      360.79     29.79 o 
  -1   7   4       10.57       13.94      4.76 o 
   0   7   4       99.21      117.78     12.97 o 
   1   7   4       17.48        8.95      4.20 o 
   2   7   4       64.71       46.37     10.01 o 
   3   7   4        0.71        9.03      5.43 o 
   4   7   4      139.81      130.69     16.36 o 
   5   7   4       16.94        6.50      4.43 o 
   6   7   4        0.04        4.98      2.85 o 
   7   7   4       30.62       14.69      7.90 o 
   8   7   4       41.44       36.31      8.35 o 
   9   7   4      114.97      132.29     18.40 o 
  10   7   4      158.43      182.09     17.48 o 
  11   7   4        1.20        8.88      6.78 o 
  12   7   4       39.95       40.10     10.67 o 
 -11   8   4       10.51       11.27     15.19 o 
 -10   8   4       61.75       98.72     16.65 o 
  -9   8   4       30.39       25.58     11.97 o 
  -8   8   4        9.77       21.42     22.34 o 
  -7   8   4        1.42       12.47     11.38 o 
  -6   8   4        1.62        3.19      4.32 o 
  -5   8   4        3.55        6.09      5.57 o 
  -4   8   4        0.00        9.32      4.51 o 
  -3   8   4        2.29       10.42      3.97 o 
  -2   8   4        4.16       13.46      4.53 o 
  -1   8   4      114.23      118.94     19.84 o 
   0   8   4        3.66        8.19      4.39 o 
   1   8   4       15.18       27.33      7.88 o 
   2   8   4       16.83       17.65      7.06 o 
   3   8   4      117.96       98.86     17.75 o 
   4   8   4       45.89       35.83     12.45 o 
   5   8   4       26.63       19.48      7.82 o 
   6   8   4       18.37       23.86      7.71 o 
   7   8   4        1.74        0.20      5.27 o 
   8   8   4      223.81      237.84     19.61 o 
   9   8   4        0.04        4.99     10.77 o 
  10   8   4        0.69       24.33     11.89 o 
  -8   9   4       32.03       20.74     12.64 o 
  -7   9   4        3.80        6.87      9.51 o 
  -6   9   4        1.64       13.99     11.85 o 
  -5   9   4       68.08       93.80     17.26 o 
  -4   9   4       61.50       51.74     13.05 o 
  -3   9   4        1.37       13.88      6.15 o 
  -2   9   4       73.78       59.88     27.76 o 
  -1   9   4       29.55       50.09     11.67 o 
   0   9   4       77.18       92.93     14.19 o 
   1   9   4      262.25      242.29     40.34 o 
   2   9   4       51.21       45.50     12.81 o 
   3   9   4        3.12        5.82      5.36 o 
   4   9   4       49.34       44.21     10.94 o 
   5   9   4       58.96       51.45      8.72 o 
   6   9   4        2.21       14.84      6.26 o 
   7   9   4        9.23       10.45      4.85 o 
 -17   0   5        4.79       14.72      6.43 o 
 -15   0   5       75.59       77.04     16.90 o 
 -13   0   5      673.39      646.45     29.93 o 
 -11   0   5      192.78      212.04     11.96 o 
  -9   0   5      787.70      783.85     29.70 o 
  -7   0   5      354.31      378.56     26.99 o 
  -5   0   5      206.73      249.98     10.13 o 
  -3   0   5       37.85       33.43      7.73 o 
  -1   0   5     6651.03     6030.97    187.06 o 
   1   0   5      998.12      964.20     15.99 o 
   3   0   5      116.46      116.40      9.93 o 
   5   0   5     5134.43     5111.63    235.03 o 
   7   0   5      144.90      164.88     16.41 o 
   9   0   5      164.49      210.03     24.18 o 
  11   0   5      228.17      239.80     18.38 o 
  13   0   5      918.05      953.15     48.35 o 
  15   0   5       57.98       31.28     17.54 o 
  17   0   5       44.99       37.35     12.95 o 
 -18   1   5        9.17       19.88     12.02 o 
 -17   1   5        0.81        9.91      4.44 o 
 -16   1   5       12.18       17.38      6.46 o 
 -15   1   5        0.15        9.21      3.61 o 
 -14   1   5      474.26      428.84     28.16 o 
 -13   1   5      222.38      239.50     15.30 o 
 -12   1   5       14.13       15.19      4.23 o 
 -11   1   5        0.05       13.77      5.75 o 
 -10   1   5       20.85       26.06      4.40 o 
  -9   1   5        0.04        7.35      2.86 o 
  -8   1   5      230.17      234.57      7.92 o 
  -7   1   5       57.29       56.76      5.22 o 
  -6   1   5       35.28       45.56      5.08 o 
  -5   1   5       27.61       32.07      3.38 o 
  -4   1   5      384.21      389.69     11.16 o 
  -3   1   5       99.15       92.90     13.06 o 
  -2   1   5    16292.54    15796.46     74.11 o 
  -1   1   5     1982.24     1920.11     17.37 o 
   0   1   5     2655.40     2573.10     21.78 o 
   1   1   5     1174.29     1035.49     12.76 o 
   2   1   5      103.56       85.50      8.74 o 
   3   1   5       97.77       80.03      5.78 o 
   4   1   5       70.38       66.27      5.85 o 
   5   1   5       13.57       15.74      3.26 o 
   6   1   5        0.15        5.01      3.13 o 
   7   1   5      515.34      514.12     10.50 o 
   8   1   5        4.08        7.63      3.15 o 
   9   1   5        0.18       12.10      3.70 o 
  10   1   5        2.01        9.31      3.76 o 
  11   1   5        1.95        5.40      4.89 o 
  12   1   5        0.05       11.24      4.41 o 
  13   1   5      459.63      430.12     23.64 o 
  14   1   5       73.65       81.58     16.35 o 
  15   1   5       41.48       30.89     10.23 o 
  16   1   5        9.01       10.03      6.17 o 
  17   1   5        6.44       18.47      7.55 o 
 -18   2   5        8.17       19.02     12.88 o 
 -17   2   5        0.02       10.14      7.97 o 
 -16   2   5      138.09      142.73     33.23 o 
 -15   2   5       13.72       17.28      5.74 o 
 -14   2   5      241.30      219.77     23.62 o 
 -13   2   5     1018.50     1023.62     28.11 o 
 -12   2   5       20.89       20.76      4.56 o 
 -11   2   5       93.34       98.57      7.59 o 
 -10   2   5       32.06       31.60      6.73 o 
  -9   2   5      430.65      457.68     13.41 o 
  -8   2   5        4.30        7.59      2.04 o 
  -7   2   5       10.48        8.72      4.98 o 
  -6   2   5     1737.11     1788.47     40.38 o 
  -5   2   5        2.86        6.00      8.39 o 
  -4   2   5      194.32      182.96      5.11 o 
  -3   2   5        0.10        5.74      2.64 o 
  -2   2   5     7208.22     7199.96     55.04 o 
  -1   2   5     1055.23     1057.19     55.95 o 
   0   2   5       62.09       70.98      5.68 o 
   1   2   5        5.67       16.41      4.05 o 
   2   2   5      293.65      319.07      8.01 o 
   3   2   5      448.27      408.04      9.52 o 
   4   2   5      235.08      208.35      8.29 o 
   5   2   5       27.07       30.52      4.66 o 
   6   2   5      210.24      218.87      9.04 o 
   7   2   5        3.11       14.90      4.96 o 
   8   2   5      370.27      338.83     14.95 o 
   9   2   5        0.34        7.60      3.38 o 
  10   2   5      263.92      248.48     15.29 o 
  11   2   5      123.58      141.18     20.39 o 
  12   2   5       55.86       54.97      9.22 o 
  13   2   5       17.63       35.28      8.58 o 
  14   2   5       50.22       69.23     11.84 o 
  15   2   5        7.61       17.73      7.53 o 
  16   2   5        6.85       14.56      5.78 o 
 -17   3   5       37.58       19.71     10.64 o 
 -16   3   5        1.55        5.37      8.73 o 
 -15   3   5        0.11       10.37      9.20 o 
 -14   3   5      125.77      114.01     19.55 o 
 -13   3   5      364.07      342.83     64.63 o 
 -12   3   5       79.36       76.69     22.51 o 
 -11   3   5        0.71       16.03      7.28 o 
 -10   3   5        0.00       14.35      7.22 o 
  -9   3   5     1321.38     1340.99     38.66 o 
  -8   3   5       11.19       12.12      6.74 o 
  -7   3   5      476.51      499.99     44.72 o 
  -6   3   5        9.12       25.19      9.87 o 
  -5   3   5      455.48      506.73     31.22 o 
  -4   3   5        0.85        4.74      1.47 o 
  -3   3   5       40.40       37.10      3.47 o 
  -2   3   5      298.10      299.21      8.61 o 
  -1   3   5      233.14      263.45      9.56 o 
   0   3   5       73.58       82.58      6.19 o 
   1   3   5     3041.29     2917.71     39.62 o 
   2   3   5       39.62       29.73      3.61 o 
   3   3   5      180.58      178.78      8.53 o 
   4   3   5      295.78      268.01      8.67 o 
   5   3   5        1.79       10.38      2.72 o 
   6   3   5      497.76      530.80     21.55 o 
   7   3   5       19.41       11.80      4.28 o 
   8   3   5       16.34       17.78      3.92 o 
   9   3   5        1.19       21.31      6.13 o 
  10   3   5     1666.78     1752.02     36.40 o 
  11   3   5      142.58      102.11     17.97 o 
  12   3   5      180.34      175.10     13.39 o 
  13   3   5       93.33       67.44     13.76 o 
  14   3   5        1.29        0.00      3.59 o 
  15   3   5       10.74       10.59      5.22 o 
  16   3   5        6.38       14.90      7.66 o 
 -16   4   5      322.20      408.57     28.71 o 
 -15   4   5       35.30       49.10     17.56 o 
 -14   4   5      302.91      282.47     30.87 o 
 -13   4   5        1.02        6.58      6.14 o 
 -12   4   5       71.99       61.19     17.13 o 
 -11   4   5        8.42       26.51     11.49 o 
 -10   4   5       24.71       37.22     12.29 o 
  -9   4   5      175.00      151.85     16.03 o 
  -8   4   5        2.22        9.88      7.55 o 
  -7   4   5      153.14      147.42     25.64 o 
  -6   4   5       15.16       20.86      7.54 o 
  -5   4   5        3.62        2.07      3.03 o 
  -4   4   5       49.90       52.21      4.06 o 
  -3   4   5       30.67       26.41      4.76 o 
  -2   4   5      148.35      118.70      6.58 o 
  -1   4   5     2412.45     2431.34     29.86 o 
   0   4   5      214.86      231.21      9.99 o 
   1   4   5      345.34      367.29     12.49 o 
   2   4   5        0.58        9.15      2.99 o 
   3   4   5        9.82       11.62      3.34 o 
   4   4   5       52.47       53.19      5.76 o 
   5   4   5      317.40      298.03     12.40 o 
   6   4   5      100.39      109.56      7.37 o 
   7   4   5      149.22      131.91      8.51 o 
   8   4   5     1794.81     1833.48     30.96 o 
   9   4   5      670.24      703.43     29.42 o 
  10   4   5     2106.99     2116.17     63.74 o 
  11   4   5      145.26      111.64     12.63 o 
  12   4   5       62.91       56.32     12.27 o 
  13   4   5        1.73       12.11      9.01 o 
  14   4   5        0.24        7.56      4.34 o 
  15   4   5       81.87       65.01     28.95 o 
 -15   5   5       74.75       83.03     16.27 o 
 -14   5   5       67.81       49.82     15.26 o 
 -13   5   5       42.48       37.70     16.95 o 
 -12   5   5       19.40       11.47     10.40 o 
 -11   5   5      247.99      205.27     20.63 o 
 -10   5   5       92.89      156.60     19.44 o 
  -9   5   5        4.02       16.09     14.88 o 
  -8   5   5        1.13        0.00     10.27 o 
  -7   5   5        4.63       13.12      9.49 o 
  -6   5   5        9.92       12.51      2.22 o 
  -5   5   5        5.30        9.74      2.64 o 
  -4   5   5     1211.34     1120.97     34.86 o 
  -3   5   5      239.40      257.74     11.92 o 
  -2   5   5       30.03       29.88      4.61 o 
  -1   5   5      127.02      145.01      8.29 o 
   0   5   5      314.60      290.10     13.28 o 
   1   5   5      123.30      121.03      8.46 o 
   2   5   5      106.44       87.57     11.97 o 
   3   5   5      511.51      501.91     15.31 o 
   4   5   5       56.92       66.97      8.50 o 
   5   5   5       60.23       54.79      5.71 o 
   6   5   5        7.83       19.32      6.00 o 
   7   5   5       60.20       67.77      9.72 o 
   8   5   5     1118.31     1072.98     24.78 o 
   9   5   5        0.90       12.41      5.03 o 
  10   5   5       57.11       72.72     14.09 o 
  11   5   5      114.75      112.59     11.64 o 
  12   5   5        1.30        7.55      6.54 o 
  13   5   5        2.46        9.10      5.08 o 
  14   5   5        7.91        7.10      5.07 o 
 -14   6   5        0.95       15.68     10.52 o 
 -13   6   5        5.60       14.68     12.29 o 
 -12   6   5       35.24       66.65     17.53 o 
 -11   6   5      105.04      125.66     35.20 o 
 -10   6   5       12.04       30.47     12.92 o 
  -9   6   5       34.20       48.94     15.87 o 
  -8   6   5      213.05      246.62     24.59 o 
  -7   6   5        0.84       33.01     17.21 o 
  -6   6   5        2.74        4.73      8.84 o 
  -5   6   5      510.55      506.31     15.61 o 
  -4   6   5        4.44        8.41     18.31 o 
  -3   6   5      543.53      529.22     20.26 o 
  -2   6   5      305.76      294.57     10.67 o 
  -1   6   5       36.18       34.27      5.19 o 
   0   6   5        8.53       18.22      4.50 o 
   1   6   5       10.29       21.59      4.14 o 
   2   6   5       62.45       66.16     10.40 o 
   3   6   5      658.70      570.71     16.75 o 
   4   6   5       69.00       74.56     11.01 o 
   5   6   5        0.00       14.09      7.66 o 
   6   6   5       64.52       79.78     14.09 o 
   7   6   5       32.80       39.92      8.18 o 
   8   6   5      566.46      475.76     70.14 o 
   9   6   5        0.72        4.96      9.66 o 
  10   6   5       39.12       23.51      6.75 o 
  11   6   5       15.55       23.34      6.81 o 
  12   6   5        0.00        9.01      6.87 o 
  13   6   5        0.00        2.35      5.28 o 
 -13   7   5       16.14       31.94     13.06 o 
 -12   7   5       51.79       45.01     17.12 o 
 -11   7   5      311.99      289.14     33.96 o 
 -10   7   5       19.23       19.13     12.74 o 
  -9   7   5        9.35       55.26     27.34 o 
  -8   7   5       28.56       26.04     13.88 o 
  -7   7   5       13.73        9.91      3.22 o 
  -6   7   5        7.36        9.92      2.53 o 
  -5   7   5        0.87       10.86      4.02 o 
  -4   7   5     2248.29     2567.80     75.70 o 
  -3   7   5      165.28      168.45     25.56 o 
  -2   7   5      438.21      401.73     18.30 o 
  -1   7   5       70.03       71.77     15.81 o 
   0   7   5       41.33       52.33      9.30 o 
   1   7   5       12.76       11.86      4.57 o 
   2   7   5       22.95       22.23      5.42 o 
   3   7   5      119.34      105.08     11.37 o 
   4   7   5       18.86       18.83      8.58 o 
   5   7   5       28.62       28.25      6.66 o 
   6   7   5        0.80        0.00      3.98 o 
   7   7   5       81.31      115.73     42.20 o 
   8   7   5       37.91       35.20     13.88 o 
   9   7   5       20.10       28.69      9.49 o 
  10   7   5        2.24       16.60      6.38 o 
  11   7   5      198.33      161.55     28.37 o 
 -11   8   5      159.60      128.05     20.85 o 
 -10   8   5        0.43        6.84     10.52 o 
  -9   8   5        0.14       23.34     11.94 o 
  -8   8   5        0.04       20.85     14.49 o 
  -7   8   5        1.74       13.18     11.21 o 
  -6   8   5        1.24        8.47     10.68 o 
  -5   8   5       62.18       69.69      7.61 o 
  -4   8   5      129.03      130.10     23.73 o 
  -3   8   5       64.39       37.95      8.60 o 
  -2   8   5        5.29       14.44      7.83 o 
  -1   8   5       51.55       40.90      8.52 o 
   0   8   5       21.83       13.51      4.87 o 
   1   8   5      271.61      310.11     33.66 o 
   2   8   5        5.69        9.58      8.81 o 
   3   8   5      113.67      113.00     13.21 o 
   4   8   5       78.75       55.60     16.07 o 
   5   8   5       14.98       21.97      8.39 o 
   6   8   5       23.06       15.81      8.11 o 
   7   8   5       69.49       67.40      8.85 o 
   8   8   5        9.91       23.92      8.43 o 
   9   8   5       23.23       13.65      7.05 o 
  -7   9   5        4.32       15.89      9.00 o 
  -6   9   5        0.08       24.74     14.91 o 
  -5   9   5        3.20        5.99     11.99 o 
  -4   9   5        9.93       29.28     17.06 o 
  -3   9   5        3.07       19.10      5.56 o 
  -2   9   5       12.40       21.38      6.41 o 
  -1   9   5        0.00        4.99      3.67 o 
   0   9   5      127.07      126.61     15.11 o 
   1   9   5      420.71      467.85     22.21 o 
   2   9   5      100.15       92.06     10.91 o 
   3   9   5      133.75      132.19     16.96 o 
   4   9   5        1.52       11.55      5.65 o 
   5   9   5       27.57       23.91     10.86 o 
   6   9   5        0.20       13.23      6.34 o 
 -16   0   6       65.00       34.38     13.35 o 
 -14   0   6     2486.08     2636.12    618.71 o 
 -12   0   6       18.53       21.70      8.20 o 
 -10   0   6      118.38      127.51      9.87 o 
  -8   0   6      216.66      270.93     27.87 o 
  -6   0   6        0.12        7.87      4.48 o 
  -4   0   6     6802.47     6837.16    116.06 o 
  -2   0   6     6643.79     6775.39     70.32 o 
   0   0   6       97.95       88.36     17.39 o 
   2   0   6     2224.30     2106.53     29.98 o 
   4   0   6        0.03        6.83      4.51 o 
   6   0   6      160.41      178.38     10.13 o 
   8   0   6      132.08      135.62     17.96 o 
  10   0   6      515.50      436.89     21.26 o 
  12   0   6     2481.70     2309.75    119.53 o 
  14   0   6        4.91       14.57     10.65 o 
  16   0   6        0.01       12.43      6.12 o 
 -18   1   6       20.84       11.86      8.21 o 
 -17   1   6        2.13        7.60      8.68 o 
 -16   1   6       98.92       77.85     11.28 o 
 -15   1   6      114.93       87.81     11.70 o 
 -14   1   6     2981.68     3151.96     97.94 o 
 -13   1   6      853.27      883.20     28.44 o 
 -12   1   6       18.59       13.91      3.70 o 
 -11   1   6       88.78       94.80      7.60 o 
 -10   1   6       50.71       71.16      7.69 o 
  -9   1   6        9.08        6.91      3.53 o 
  -8   1   6       35.46       65.69      5.07 o 
  -7   1   6     3063.42     3442.59     39.66 o 
  -6   1   6      539.58      596.45     13.68 o 
  -5   1   6      224.77      239.18      8.85 o 
  -4   1   6      277.28      293.47      8.85 o 
  -3   1   6       31.70       53.62      5.22 o 
  -2   1   6     6736.40     6241.22    101.25 o 
  -1   1   6      959.73      956.52     11.83 o 
   0   1   6      214.59      213.00     12.40 o 
   1   1   6        0.10        7.62      3.50 o 
   2   1   6      502.85      500.15     10.89 o 
   3   1   6      328.40      339.79      9.56 o 
   4   1   6        0.09        9.57      3.48 o 
   5   1   6      454.05      521.60     11.12 o 
   6   1   6      247.45      210.84     12.11 o 
   7   1   6        1.80       15.86      3.37 o 
   8   1   6       61.81       49.34      7.04 o 
   9   1   6      150.67      128.45      9.13 o 
  10   1   6        1.02       24.12      5.16 o 
  11   1   6       11.97        6.87      5.09 o 
  12   1   6       14.90       21.35      8.27 o 
  13   1   6        1.49       11.19      9.85 o 
  14   1   6       21.31       24.19     10.58 o 
  15   1   6       20.15        8.20      5.73 o 
  16   1   6        5.08       19.48      7.89 o 
 -17   2   6        1.09       14.71      9.57 o 
 -16   2   6        0.45       15.29      9.39 o 
 -15   2   6       23.14       21.67      7.34 o 
 -14   2   6        0.00       10.57      3.39 o 
 -13   2   6       17.60       14.18      2.89 o 
 -12   2   6       27.95       25.51      4.38 o 
 -11   2   6       67.45       76.17      8.81 o 
 -10   2   6       27.69       18.20      3.22 o 
  -9   2   6      118.25      144.34      5.92 o 
  -8   2   6       73.87       74.60      4.05 o 
  -7   2   6      252.75      248.33      9.92 o 
  -6   2   6        7.76       10.79      2.06 o 
  -5   2   6      376.05      346.87     22.76 o 
  -4   2   6        0.40        4.27      3.99 o 
  -3   2   6      132.30      159.68     10.74 o 
  -2   2   6        0.16       11.38      3.18 o 
  -1   2   6      145.93      170.41     14.10 o 
   0   2   6     4382.03     4305.81     53.87 o 
   1   2   6      129.91      153.77      8.55 o 
   2   2   6       59.92       79.23      5.50 o 
   3   2   6      591.82      627.79     12.08 o 
   4   2   6       78.65       88.67      5.44 o 
   5   2   6     1489.06     1525.02     21.35 o 
   6   2   6      336.28      297.31     16.84 o 
   7   2   6      252.18      251.00     11.24 o 
   8   2   6      265.74      253.42     11.51 o 
   9   2   6        0.29        9.22      6.86 o 
  10   2   6      206.71      215.60     11.03 o 
  11   2   6        5.23       14.23      4.74 o 
  12   2   6       55.10       67.89     15.06 o 
  13   2   6       45.65       20.26      6.86 o 
  14   2   6       47.48       63.32     18.67 o 
  15   2   6        0.00       19.72      8.59 o 
  16   2   6        1.90        6.14      5.62 o 
 -17   3   6        4.76       14.17      9.38 o 
 -16   3   6        9.00       25.88     10.70 o 
 -15   3   6        2.20       23.26     14.22 o 
 -14   3   6       35.70       39.74     15.54 o 
 -13   3   6      345.38      337.58     23.97 o 
 -12   3   6       43.00       74.82     25.26 o 
 -11   3   6        0.07       12.37     11.16 o 
 -10   3   6       60.95       53.88     13.89 o 
  -9   3   6      743.22      796.24     50.79 o 
  -8   3   6       74.06       95.17     16.05 o 
  -7   3   6     1114.98     1181.78     40.08 o 
  -6   3   6       20.66       26.61      8.25 o 
  -5   3   6      233.61      197.46      6.03 o 
  -4   3   6      174.39      188.79      5.86 o 
  -3   3   6      174.03      180.43      6.96 o 
  -2   3   6     6256.36     5745.99    127.61 o 
  -1   3   6      485.67      516.42     12.04 o 
   0   3   6     1357.04     1377.51     19.13 o 
   1   3   6       49.90       46.26      5.44 o 
   2   3   6       10.86       20.66      5.59 o 
   3   3   6        0.29        4.65      3.11 o 
   4   3   6       80.41       73.72      5.16 o 
   5   3   6       25.06       20.09      3.28 o 
   6   3   6      131.13      136.85     10.21 o 
   7   3   6        4.91        8.98      3.72 o 
   8   3   6      186.33      172.49     16.18 o 
   9   3   6       65.98       57.89     10.28 o 
  10   3   6      439.85      466.99     20.78 o 
  11   3   6       47.09       44.83      8.28 o 
  12   3   6      134.87      124.12     16.61 o 
  13   3   6      108.27      119.33     24.11 o 
  14   3   6       13.53       10.03      8.62 o 
  15   3   6       11.27       24.34      7.75 o 
 -16   4   6       60.41       32.93     10.73 o 
 -15   4   6       79.37      119.57     19.34 o 
 -14   4   6       18.58       34.02     16.34 o 
 -13   4   6       94.00       95.90     20.13 o 
 -12   4   6       18.61       39.90     15.71 o 
 -11   4   6        3.63       13.32     10.61 o 
 -10   4   6      209.15      209.71     20.52 o 
  -9   4   6       57.37       62.34     17.69 o 
  -8   4   6        0.25       13.88      9.98 o 
  -7   4   6      102.57       89.52     22.11 o 
  -6   4   6      187.64      193.67     33.73 o 
  -5   4   6      328.81      322.33     10.50 o 
  -4   4   6       11.31       19.78      3.98 o 
  -3   4   6        3.01        9.74      3.26 o 
  -2   4   6     1318.61     1393.30     26.84 o 
  -1   4   6      354.41      353.80     10.48 o 
   0   4   6       45.51       58.26      6.68 o 
   1   4   6       99.66      111.05      8.75 o 
   2   4   6      271.92      239.71     16.90 o 
   3   4   6       91.51      112.03     11.84 o 
   4   4   6       14.48       26.01      4.81 o 
   5   4   6       87.33       89.45      7.15 o 
   6   4   6      122.17      120.83      7.88 o 
   7   4   6     2054.85     2135.34     25.76 o 
   8   4   6       14.77       21.18      4.63 o 
   9   4   6      249.90      234.84     23.57 o 
  10   4   6      701.35      686.80     43.51 o 
  11   4   6       56.19       62.04     15.79 o 
  12   4   6       48.70       45.57     13.88 o 
  13   4   6       35.51       35.60     11.65 o 
  14   4   6        0.15        5.33      3.54 o 
  15   4   6        3.57       21.28      7.58 o 
 -15   5   6        1.35       14.15     10.71 o 
 -14   5   6       26.74       18.44     11.62 o 
 -13   5   6       30.09       32.21     14.96 o 
 -12   5   6      422.50      439.07     39.60 o 
 -11   5   6        9.10       18.30     17.23 o 
 -10   5   6       60.53       69.75     17.43 o 
  -9   5   6       85.63       98.72     27.52 o 
  -8   5   6       76.18       50.83     16.82 o 
  -7   5   6       48.56       67.07     18.19 o 
  -6   5   6      357.29      364.81      4.67 o 
  -5   5   6      271.36      252.31     17.44 o 
  -4   5   6       92.95       94.62      7.74 o 
  -3   5   6        3.06        8.68      2.88 o 
  -2   5   6       69.31       71.03      9.53 o 
  -1   5   6      266.35      247.18     13.24 o 
   0   5   6       66.59       84.58     10.65 o 
   1   5   6       31.63       38.29      5.51 o 
   2   5   6      258.94      214.58     11.05 o 
   3   5   6      537.05      615.60     20.91 o 
   4   5   6       48.04       59.55      7.46 o 
   5   5   6       39.72       44.84      6.80 o 
   6   5   6       78.80       71.58     10.99 o 
   7   5   6       17.14       14.06      6.18 o 
   8   5   6      293.56      296.63     33.47 o 
   9   5   6        9.19        9.86      4.65 o 
  10   5   6      120.49      118.20     23.11 o 
  11   5   6        0.17        9.11      5.00 o 
  12   5   6      116.93       93.94     20.23 o 
  13   5   6        0.05       19.04      7.10 o 
  14   5   6       16.40       23.53     11.43 o 
 -14   6   6       59.00        8.13     10.25 o 
 -13   6   6      146.61      155.53     23.23 o 
 -12   6   6        5.55       10.68     10.24 o 
 -11   6   6      177.89      166.43     24.33 o 
 -10   6   6        0.11       44.82     20.84 o 
  -9   6   6        0.01       18.64     16.40 o 
  -8   6   6        5.05       29.57     15.97 o 
  -7   6   6       47.49       65.69     21.02 o 
  -6   6   6       34.19       31.31      5.93 o 
  -5   6   6      117.80      121.90     15.21 o 
  -4   6   6      193.82      187.09     10.30 o 
  -3   6   6      195.04      174.49     11.09 o 
  -2   6   6       70.76       60.24      8.92 o 
  -1   6   6       84.58       81.06     11.49 o 
   0   6   6      110.40      117.66     10.26 o 
   1   6   6       67.98       81.39     10.33 o 
   2   6   6      110.72       88.67     10.22 o 
   3   6   6      110.44       87.50     18.96 o 
   4   6   6        2.89       19.45      7.32 o 
   5   6   6       19.85       15.74      4.58 o 
   6   6   6        0.04        6.97      4.02 o 
   7   6   6      216.34      208.59     33.24 o 
   8   6   6        1.16       10.07      4.21 o 
   9   6   6       20.96       25.42      9.04 o 
  10   6   6      305.60      227.68     48.62 o 
  11   6   6       85.58       83.61     13.16 o 
  12   6   6       11.17       16.91      8.03 o 
  13   6   6       14.58       12.82      6.66 o 
 -12   7   6       23.66       25.81     13.94 o 
 -11   7   6        2.75       25.21     15.23 o 
 -10   7   6        1.68       24.05      9.39 o 
  -9   7   6        7.28       54.27     22.50 o 
  -8   7   6        2.05       10.88     11.48 o 
  -7   7   6        9.51        4.08     10.91 o 
  -6   7   6       59.05       49.93     16.25 o 
  -5   7   6      691.60      700.93     28.37 o 
  -4   7   6        1.99        7.55      3.99 o 
  -3   7   6       74.81       61.67     10.02 o 
  -2   7   6      198.37      193.03     13.92 o 
  -1   7   6        2.63        3.95      3.01 o 
   0   7   6      247.18      238.12     23.74 o 
   1   7   6       10.22       15.78      5.64 o 
   2   7   6        4.28       13.81      6.60 o 
   3   7   6       11.72       15.84      5.93 o 
   4   7   6       18.97       16.85     12.83 o 
   5   7   6        0.34       24.28      7.34 o 
   6   7   6      151.62      180.48     41.02 o 
   7   7   6       41.15       30.21     10.17 o 
   8   7   6      142.52      107.15     16.40 o 
   9   7   6       17.48       14.76      8.93 o 
  10   7   6       41.07       52.51     10.59 o 
  11   7   6        0.21       10.04     10.17 o 
 -10   8   6        7.82       39.80     15.81 o 
  -9   8   6        0.05       15.67     16.37 o 
  -8   8   6        5.29       21.60     10.83 o 
  -7   8   6        0.47       32.94     14.48 o 
  -6   8   6       15.98       21.59     11.96 o 
  -5   8   6       26.44       30.12      9.39 o 
  -4   8   6       16.00       20.33      6.92 o 
  -3   8   6       27.31       38.51     10.93 o 
  -2   8   6       83.90       87.70      7.71 o 
  -1   8   6      129.40      158.04     19.93 o 
   0   8   6       38.37       40.74     12.62 o 
   1   8   6      136.63      169.25     14.19 o 
   2   8   6        2.16        9.31      5.40 o 
   3   8   6       31.10       34.05     11.04 o 
   4   8   6        2.75       10.01      5.24 o 
   5   8   6        6.88        7.46      5.33 o 
   6   8   6       15.48       15.37      6.25 o 
   7   8   6        0.68       21.10     10.27 o 
   8   8   6      121.68      135.09     21.68 o 
   9   8   6       98.31      106.08     15.82 o 
  -7   9   6        4.33        9.82     10.71 o 
  -6   9   6        3.50       12.56      9.94 o 
  -5   9   6        4.79       22.02     16.24 o 
  -4   9   6       25.69       25.20     13.09 o 
  -3   9   6       70.62       78.43     16.82 o 
  -2   9   6        0.87        3.77      4.08 o 
  -1   9   6       30.13       16.85     14.67 o 
   0   9   6       18.29       21.31     15.93 o 
   1   9   6       69.99       65.66      8.21 o 
   2   9   6       43.62       40.96      7.53 o 
   3   9   6       15.98       14.56      6.88 o 
   4   9   6       27.97       19.64      7.20 o 
   5   9   6       26.33       18.82      8.74 o 
 -17   0   7       15.54       15.07      6.14 o 
 -15   0   7      949.26      916.29     59.33 o 
 -13   0   7       69.36       50.91     14.51 o 
 -11   0   7       51.87       41.10     10.42 o 
  -9   0   7      641.01      708.00     29.38 o 
  -7   0   7     1019.80     1026.83     28.51 o 
  -5   0   7     1247.37     1253.31     27.97 o 
  -3   0   7       25.59       43.86      7.67 o 
  -1   0   7     2316.59     2278.61     42.61 o 
   1   0   7      931.62      879.94     20.59 o 
   3   0   7      292.47      311.37     30.82 o 
   5   0   7     4510.19     4631.21     69.73 o 
   7   0   7      402.14      404.40     25.89 o 
   9   0   7       33.79       25.22     10.93 o 
  11   0   7        4.18        6.90      5.65 o 
  13   0   7      977.75      855.82     96.20 o 
  15   0   7       45.47       68.73     13.26 o 
 -18   1   7        0.03       12.17      9.19 o 
 -17   1   7       63.68       31.42     20.38 o 
 -16   1   7        4.44       15.91      5.41 o 
 -15   1   7      212.50      224.61     14.33 o 
 -14   1   7      623.17      651.58     31.76 o 
 -13   1   7      324.07      327.92     29.83 o 
 -12   1   7      123.47      112.56     10.26 o 
 -11   1   7        4.60       12.49      4.22 o 
 -10   1   7        0.51        9.31      3.08 o 
  -9   1   7        0.48        6.17      2.77 o 
  -8   1   7      340.04      330.11      9.58 o 
  -7   1   7     2872.11     3028.44     48.36 o 
  -6   1   7      127.91      166.38     11.42 o 
  -5   1   7        0.69        6.49      3.41 o 
  -4   1   7      363.47      366.50     11.10 o 
  -3   1   7        7.18        9.12      2.68 o 
  -2   1   7      150.33      204.35     12.61 o 
  -1   1   7     3614.07     3712.15     46.50 o 
   0   1   7     2922.36     2742.63     35.60 o 
   1   1   7      525.10      514.66     21.70 o 
   2   1   7       10.77       13.13      3.19 o 
   3   1   7      134.43      146.29      9.00 o 
   4   1   7      232.13      216.23      9.48 o 
   5   1   7     3219.94     3218.24     51.57 o 
   6   1   7       58.82       65.00      7.87 o 
   7   1   7        6.27       12.89      4.00 o 
   8   1   7      101.81      100.41     10.73 o 
   9   1   7        7.11        8.80      5.80 o 
  10   1   7       25.99       38.56      7.95 o 
  11   1   7        1.46        9.60      4.43 o 
  12   1   7      224.74      218.65     25.54 o 
  13   1   7       11.38       16.34      7.69 o 
  14   1   7        9.75       25.78      8.38 o 
  15   1   7        3.29       17.54      6.77 o 
  16   1   7       24.92       15.97      8.41 o 
 -17   2   7        0.74        8.67      8.44 o 
 -16   2   7       39.01       26.81     12.16 o 
 -15   2   7        8.56        9.96      3.47 o 
 -14   2   7       31.84       32.71      7.13 o 
 -13   2   7       42.36       39.73      6.24 o 
 -12   2   7      127.00      102.11     14.91 o 
 -11   2   7       54.02       49.67      6.41 o 
 -10   2   7        0.02        4.24      2.62 o 
  -9   2   7      251.46      245.38      9.66 o 
  -8   2   7      351.64      376.20     12.57 o 
  -7   2   7     1438.06     1490.72     41.30 o 
  -6   2   7      849.21      892.14     13.13 o 
  -5   2   7      212.09      237.37      7.81 o 
  -4   2   7        0.71        6.08      3.19 o 
  -3   2   7       20.91       19.72      5.89 o 
  -2   2   7     2601.88     2589.96     34.56 o 
  -1   2   7     1232.08     1129.39     19.15 o 
   0   2   7      853.46      833.79     16.63 o 
   1   2   7      163.05      248.79     11.71 o 
   2   2   7      386.93      417.37      9.45 o 
   3   2   7        4.13        9.47      3.14 o 
   4   2   7       57.12       50.38      7.18 o 
   5   2   7       10.42       18.22      3.56 o 
   6   2   7       30.18       20.18      3.30 o 
   7   2   7     2241.56     2118.77     50.97 o 
   8   2   7       24.22       26.38      4.86 o 
   9   2   7       14.71       15.49      4.91 o 
  10   2   7      600.59      541.55     34.92 o 
  11   2   7       27.75       45.44     10.89 o 
  12   2   7     1084.59     1062.45     25.53 o 
  13   2   7        6.42       20.17     10.68 o 
  14   2   7        6.64        6.91      6.25 o 
  15   2   7        0.03        8.26      6.15 o 
  16   2   7       23.95       17.46      6.68 o 
 -17   3   7       32.00       18.53     10.62 o 
 -16   3   7        0.10        0.00      7.03 o 
 -15   3   7       36.50       19.75     10.08 o 
 -14   3   7       45.62       36.59     16.48 o 
 -13   3   7       86.06      106.62     15.51 o 
 -12   3   7      303.54      259.30     31.96 o 
 -11   3   7      170.71      171.46     20.18 o 
 -10   3   7       24.45       36.45      9.15 o 
  -9   3   7        9.67       17.70      7.42 o 
  -8   3   7        6.58       19.62      9.19 o 
  -7   3   7       47.13       37.24     17.32 o 
  -6   3   7      268.61      289.27      8.78 o 
  -5   3   7      132.75      123.55      6.81 o 
  -4   3   7      184.07      179.22      6.90 o 
  -3   3   7     1588.79     1595.66     22.34 o 
  -2   3   7     3800.55     4008.93     51.92 o 
  -1   3   7       15.37       27.35      6.83 o 
   0   3   7     2695.99     2914.17     46.49 o 
   1   3   7      141.42      182.34     11.56 o 
   2   3   7        8.53       31.58      4.20 o 
   3   3   7       77.17       76.46      6.33 o 
   4   3   7       10.32       12.73      3.51 o 
   5   3   7      254.98      248.69     13.46 o 
   6   3   7       88.25       92.62      8.97 o 
   7   3   7     1418.78     1405.67     41.54 o 
   8   3   7        4.03       14.84      4.42 o 
   9   3   7       14.96       19.22      6.59 o 
  10   3   7      499.98      486.22     47.74 o 
  11   3   7      172.60      168.14     20.16 o 
  12   3   7       24.05       12.78      7.77 o 
  13   3   7       20.46       28.33     15.57 o 
  14   3   7       11.15       17.21      5.38 o 
  15   3   7       52.05       38.79     10.58 o 
 -16   4   7       61.23       43.48     10.91 o 
 -15   4   7        1.30       24.78     11.51 o 
 -14   4   7       47.19       46.24     21.49 o 
 -13   4   7       64.02       91.46     35.21 o 
 -12   4   7      211.87      184.85     21.00 o 
 -11   4   7       93.79      164.88     19.36 o 
 -10   4   7       62.04      111.09     20.88 o 
  -9   4   7      200.78      217.02     19.84 o 
  -8   4   7       21.63       12.20     10.47 o 
  -7   4   7       24.10       49.41     14.23 o 
  -6   4   7       26.45       24.54      8.07 o 
  -5   4   7      253.44      219.25      8.65 o 
  -4   4   7       64.61       49.80      7.00 o 
  -3   4   7      497.98      528.63     12.77 o 
  -2   4   7      599.92      544.45     14.28 o 
  -1   4   7       24.53       20.48      3.71 o 
   0   4   7      126.20      165.22     11.27 o 
   1   4   7        6.28        6.00      2.60 o 
   2   4   7       25.14       34.85      4.16 o 
   3   4   7      141.00      147.39     10.03 o 
   4   4   7        0.00        7.57      4.49 o 
   5   4   7        1.47       10.48      4.21 o 
   6   4   7       88.31       91.81      8.65 o 
   7   4   7      458.25      458.13     15.00 o 
   8   4   7      623.48      623.61     14.47 o 
   9   4   7      151.46      148.54     16.99 o 
  10   4   7      128.31      138.00     19.73 o 
  11   4   7      373.31      396.07     36.07 o 
  12   4   7       39.88       57.09     15.20 o 
  13   4   7       35.89       29.43     14.34 o 
  14   4   7        4.69       10.11      6.84 o 
 -15   5   7       21.99       14.86     10.51 o 
 -14   5   7        2.63       10.34     10.61 o 
 -13   5   7        2.59       20.05     11.75 o 
 -12   5   7      317.34      366.70     35.75 o 
 -11   5   7       32.19       70.75     25.38 o 
 -10   5   7      212.75      162.42     18.24 o 
  -9   5   7       16.43       33.01     15.76 o 
  -8   5   7        0.06       15.92     11.58 o 
  -7   5   7       59.76       41.95     15.00 o 
  -6   5   7      167.47      175.00      6.95 o 
  -5   5   7     1970.85     2000.38     19.70 o 
  -4   5   7       17.36       13.31      4.24 o 
  -3   5   7       40.43       20.88      4.87 o 
  -2   5   7      278.47      288.57      9.77 o 
  -1   5   7      248.29      276.20     27.46 o 
   0   5   7       28.52       28.77      5.42 o 
   1   5   7       12.61       13.63      3.71 o 
   2   5   7      210.63      223.11     12.25 o 
   3   5   7        8.24       13.53      4.01 o 
   4   5   7       84.08       77.93      9.81 o 
   5   5   7       20.11       22.21     11.52 o 
   6   5   7       24.90       35.29     12.66 o 
   7   5   7     1027.68      946.08     53.18 o 
   8   5   7      286.62      232.34     21.87 o 
   9   5   7       19.85       34.11      7.99 o 
  10   5   7      697.53      725.11     67.03 o 
  11   5   7      127.66      155.03     20.52 o 
  12   5   7        3.27       11.50      6.02 o 
  13   5   7        6.36        9.27      6.83 o 
 -14   6   7       23.59       26.24     13.27 o 
 -13   6   7        1.14       20.65     13.32 o 
 -12   6   7       69.95       90.01     18.51 o 
 -11   6   7       10.78       59.12     18.93 o 
 -10   6   7       98.56       94.50     17.61 o 
  -9   6   7       13.66       29.87     13.74 o 
  -8   6   7       13.97       17.15     11.49 o 
  -7   6   7        7.52       11.94     10.95 o 
  -6   6   7        3.61        8.26      2.46 o 
  -5   6   7       11.44       14.06      4.37 o 
  -4   6   7       75.71       91.46      9.05 o 
  -3   6   7       61.55       65.64      9.57 o 
  -2   6   7       15.51       19.71      4.90 o 
  -1   6   7       11.21       18.00      5.52 o 
   0   6   7       24.16       22.83      5.37 o 
   1   6   7        7.20       17.24      4.52 o 
   2   6   7       16.40       28.58      6.84 o 
   3   6   7       22.56       28.11      9.51 o 
   4   6   7        5.74       22.29      6.68 o 
   5   6   7       40.06       44.36      9.81 o 
   6   6   7        4.28       20.71      7.63 o 
   7   6   7      441.18      456.34     49.27 o 
   8   6   7        0.35        7.38      7.11 o 
   9   6   7        0.28       17.31      7.56 o 
  10   6   7      152.39      147.04     41.45 o 
  11   6   7        7.87       16.92      8.77 o 
  12   6   7       15.73       19.09     10.60 o 
 -12   7   7       28.83       24.96     19.06 o 
 -11   7   7        9.92       21.15     18.56 o 
 -10   7   7        8.60       16.47     13.26 o 
  -9   7   7        2.75       14.56     12.15 o 
  -8   7   7        4.09        2.40     14.43 o 
  -7   7   7       29.02       71.19     19.79 o 
  -6   7   7        9.51       13.56      4.12 o 
  -5   7   7      151.35      173.01     11.84 o 
  -4   7   7      185.64      146.70     15.53 o 
  -3   7   7        2.71        7.04      3.96 o 
  -2   7   7       89.99       74.04     11.96 o 
  -1   7   7      136.45      121.60     15.34 o 
   0   7   7        0.03        7.61      3.66 o 
   1   7   7       36.34       26.69      9.29 o 
   2   7   7        5.30       13.91      6.31 o 
   3   7   7      291.10      304.92     16.90 o 
   4   7   7       25.56       35.18      9.39 o 
   5   7   7       86.62       49.02     15.76 o 
   6   7   7        0.72        8.09      5.61 o 
   7   7   7       25.73       19.19      9.08 o 
   8   7   7       56.82       44.88     12.26 o 
   9   7   7        2.47       18.13      7.08 o 
  10   7   7       89.85       89.53     16.43 o 
 -10   8   7        2.83       21.18     15.14 o 
  -9   8   7       18.68       53.50     17.55 o 
  -8   8   7       12.23       42.64     17.75 o 
  -7   8   7        1.45       15.70     10.74 o 
  -6   8   7       18.23       32.82     18.77 o 
  -5   8   7      176.10      185.92     52.09 o 
  -4   8   7       27.50       17.57     13.41 o 
  -3   8   7       45.71       26.27     17.55 o 
  -2   8   7        7.35        6.41      3.77 o 
  -1   8   7        2.00       15.91      5.46 o 
   0   8   7        0.66       13.01      6.15 o 
   1   8   7        9.47       17.71      6.57 o 
   2   8   7       41.30       40.66     12.33 o 
   3   8   7       23.57       27.73      7.54 o 
   4   8   7       34.26       33.12     10.69 o 
   5   8   7        9.13       11.71      6.27 o 
   6   8   7        8.88       11.00      5.65 o 
   7   8   7       24.29       20.98      7.30 o 
   8   8   7      124.72      136.08     15.53 o 
  -6   9   7       12.53       44.60     15.83 o 
  -5   9   7        1.01        4.63      7.03 o 
  -4   9   7       61.00       74.17     17.38 o 
  -3   9   7       51.98       75.94     16.83 o 
  -2   9   7       14.23        6.82      4.94 o 
  -1   9   7       12.64       12.85      9.56 o 
   0   9   7        4.71       14.80      6.63 o 
   1   9   7        3.53       11.14      5.45 o 
   2   9   7        5.40       12.11      5.74 o 
   3   9   7       39.79       22.67      7.05 o 
   4   9   7       35.13       21.59     10.10 o 
 -16   0   8       21.97       11.21      7.58 o 
 -14   0   8      694.04      768.84    104.19 o 
 -12   0   8       12.06       14.02      7.67 o 
 -10   0   8      121.74      134.93     11.32 o 
  -8   0   8        2.92        7.35      3.01 o 
  -6   0   8      351.09      351.59     18.95 o 
  -4   0   8      830.47      753.54     18.33 o 
  -2   0   8     1357.45     1386.63     32.57 o 
   0   0   8      899.91      916.05     50.55 o 
   2   0   8       38.90       64.04      7.41 o 
   4   0   8      147.96      181.41     10.40 o 
   6   0   8       10.51       15.88      5.41 o 
   8   0   8       25.54       17.25      6.90 o 
  10   0   8       10.38        9.13      6.42 o 
  12   0   8      192.76      156.35     35.21 o 
  14   0   8        8.30        9.41      8.49 o 
 -17   1   8        0.35        9.14      8.14 o 
 -16   1   8        4.01        8.10      8.53 o 
 -15   1   8      554.23      661.74     34.11 o 
 -14   1   8      114.00       99.08     15.95 o 
 -13   1   8       21.87       30.65      5.29 o 
 -12   1   8      134.53      149.70     11.15 o 
 -11   1   8        4.33       10.40      3.48 o 
 -10   1   8        0.34        6.55      3.05 o 
  -9   1   8       25.88       30.08      5.73 o 
  -8   1   8       23.86       42.14      5.29 o 
  -7   1   8        4.56       18.46      4.56 o 
  -6   1   8      407.06      459.23     14.76 o 
  -5   1   8       53.11       45.73      6.26 o 
  -4   1   8      178.35      182.81     10.27 o 
  -3   1   8       77.81       78.48      8.43 o 
  -2   1   8      184.78      173.22     10.53 o 
  -1   1   8       15.96       14.94      3.32 o 
   0   1   8     3158.73     3038.08     35.62 o 
   1   1   8      330.16      372.26     20.86 o 
   2   1   8      118.89      159.96      8.16 o 
   3   1   8       67.85       71.45      5.22 o 
   4   1   8      574.42      578.55     14.20 o 
   5   1   8      717.27      734.10     15.73 o 
   6   1   8     1146.44     1148.46     35.55 o 
   7   1   8      726.01      681.69     15.79 o 
   8   1   8       47.95       71.84      7.09 o 
   9   1   8       71.76       94.32     12.84 o 
  10   1   8        4.44       16.46     14.73 o 
  11   1   8        4.43        7.54      9.13 o 
  12   1   8      487.87      484.84     47.97 o 
  13   1   8       32.76       26.34     10.70 o 
  14   1   8       40.91       32.10      8.56 o 
  15   1   8        0.06        2.71      5.18 o 
 -17   2   8      108.21       96.37     15.56 o 
 -16   2   8        0.41        9.51      8.09 o 
 -15   2   8        1.00        4.82      9.23 o 
 -14   2   8      129.96      151.20     40.89 o 
 -13   2   8        2.28        4.84      2.99 o 
 -12   2   8       27.06       17.48      2.71 o 
 -11   2   8        7.67        7.97      2.84 o 
 -10   2   8        0.91        9.33      4.64 o 
  -9   2   8       27.01       29.18      4.95 o 
  -8   2   8      688.84      710.99     30.87 o 
  -7   2   8       14.27       22.51      3.99 o 
  -6   2   8        3.07       10.36      2.74 o 
  -5   2   8        0.82       10.41      4.25 o 
  -4   2   8       50.95       50.58      5.45 o 
  -3   2   8     3306.28     3228.55     45.09 o 
  -2   2   8     2237.69     2232.19     33.70 o 
  -1   2   8      415.01      395.83     13.64 o 
   0   2   8      380.35      451.32     12.79 o 
   1   2   8       19.82       19.56      4.37 o 
   2   2   8        6.78       14.52      4.05 o 
   3   2   8      468.71      410.91     11.84 o 
   4   2   8       30.18       40.30      5.11 o 
   5   2   8      330.07      328.20     13.87 o 
   6   2   8      290.06      246.28     24.52 o 
   7   2   8      584.14      543.46     29.08 o 
   8   2   8       72.55       92.83     11.00 o 
   9   2   8        1.88       10.76     11.16 o 
  10   2   8       77.89      101.24     19.51 o 
  11   2   8        0.10        2.61      5.31 o 
  12   2   8       11.16       21.37     13.23 o 
  13   2   8        5.23       16.13      8.54 o 
  14   2   8        8.73        5.30      6.36 o 
  15   2   8       11.90        5.45      6.36 o 
 -17   3   8       34.66       48.80     14.72 o 
 -16   3   8       75.40       75.20     38.15 o 
 -15   3   8        3.09       14.07      9.32 o 
 -14   3   8       37.44       50.66     22.86 o 
 -12   3   8       98.84       73.67     19.65 o 
 -11   3   8       21.25       26.49     15.94 o 
 -10   3   8       37.37       35.76     11.33 o 
  -9   3   8       96.24      121.28     27.22 o 
  -8   3   8       23.92       31.25      8.50 o 
  -7   3   8      230.16      222.09     10.14 o 
  -6   3   8       33.97       35.42      4.74 o 
  -5   3   8       62.01       50.83      5.49 o 
  -4   3   8      136.02      124.02     14.09 o 
  -3   3   8     4832.80     5190.35     60.70 o 
  -2   3   8        0.01        8.39      2.35 o 
  -1   3   8     1606.07     1550.08     23.37 o 
   0   3   8      449.88      410.15     19.14 o 
   1   3   8      888.56      961.02     16.93 o 
   2   3   8       89.21       94.39     10.68 o 
   3   3   8       20.10       16.02      3.56 o 
   4   3   8       14.30        7.36      3.11 o 
   5   3   8      137.91      114.31      8.99 o 
   6   3   8        4.84        8.45      3.54 o 
   7   3   8     3568.27     3443.39     41.11 o 
   8   3   8      348.16      343.86     14.82 o 
   9   3   8      320.56      376.90     26.77 o 
  10   3   8       25.53       27.88      7.42 o 
  11   3   8      188.01      166.82     20.74 o 
  12   3   8       58.02       54.69     27.42 o 
  13   3   8       60.52       54.24     22.95 o 
  14   3   8        9.64        8.30      6.35 o 
  15   3   8        0.00       15.88      8.27 o 
 -16   4   8       15.60       17.57      9.64 o 
 -15   4   8        0.17        6.88      8.86 o 
 -14   4   8      241.01      246.34     23.31 o 
 -13   4   8        0.01       18.97     12.75 o 
 -12   4   8      232.20      262.74     36.69 o 
 -11   4   8        0.97       13.98     11.41 o 
 -10   4   8      215.69      220.39     22.78 o 
  -9   4   8       45.65       35.28     15.88 o 
  -8   4   8        0.20        7.72     11.83 o 
  -7   4   8       18.01       37.71     11.34 o 
  -6   4   8       31.24       31.80      4.72 o 
  -5   4   8      156.04      131.71     10.18 o 
  -4   4   8      149.91      122.19      7.31 o 
  -3   4   8      368.09      393.79     19.36 o 
  -2   4   8      486.51      495.48     18.69 o 
  -1   4   8      138.97      132.79     11.41 o 
   0   4   8      146.62      137.28      9.92 o 
   1   4   8       22.92       12.84      3.40 o 
   2   4   8       14.16       11.58      3.89 o 
   3   4   8       11.94       14.55      3.67 o 
   4   4   8      234.94      227.98     10.99 o 
   5   4   8       68.93       84.32      9.94 o 
   6   4   8       17.95       16.42      6.74 o 
   8   4   8       88.73       97.76     23.27 o 
   9   4   8      144.91      152.81     27.79 o 
  10   4   8      126.88      123.75     16.62 o 
  11   4   8       48.64       40.84     12.18 o 
  12   4   8       21.07       29.58     11.23 o 
  13   4   8        6.00       17.21      8.25 o 
  14   4   8       42.55       61.15     12.89 o 
 -15   5   8        1.19       12.81      9.56 o 
 -14   5   8       19.09       12.04     14.41 o 
 -13   5   8       32.94       58.85     15.73 o 
 -12   5   8       49.78       69.44     15.95 o 
 -11   5   8      116.58       69.72     24.23 o 
 -10   5   8      428.83      517.47     32.18 o 
  -9   5   8      155.40      136.08     30.50 o 
  -8   5   8       26.91       15.84      5.35 o 
  -7   5   8        1.05       22.40     13.79 o 
  -6   5   8      485.41      475.22     18.05 o 
  -5   5   8     1506.92     1498.73     30.24 o 
  -4   5   8      165.57      134.56      8.63 o 
  -3   5   8       23.61       26.49      4.60 o 
  -2   5   8       79.84       77.27     11.16 o 
  -1   5   8       50.69       43.85      6.25 o 
   0   5   8      127.84      141.98     10.37 o 
   1   5   8       54.30       38.72      6.40 o 
   2   5   8      156.38      128.47      7.40 o 
   3   5   8       48.95       37.29      5.72 o 
   4   5   8       47.99       47.49      7.01 o 
   5   5   8      131.13      116.76     18.14 o 
   6   5   8       80.45      113.93     23.78 o 
   7   5   8        1.49       10.07     18.24 o 
   8   5   8      195.71      184.28     24.65 o 
   9   5   8     1265.02     1318.24    125.62 o 
  10   5   8       67.93       62.98     17.64 o 
  11   5   8      407.24      368.40     46.33 o 
  12   5   8        6.49       17.23      7.31 o 
  13   5   8       43.59       31.44      8.50 o 
 -13   6   8        4.91       18.97     10.40 o 
 -12   6   8       30.34       72.41     18.16 o 
 -11   6   8       70.82       50.23     20.44 o 
 -10   6   8        7.10       28.49     16.30 o 
  -9   6   8       54.99       32.45     13.73 o 
  -8   6   8       18.53       37.45     14.39 o 
  -7   6   8       34.03       33.07     16.80 o 
  -6   6   8       23.10       15.17      5.44 o 
  -5   6   8     3101.61     3341.46    119.47 o 
  -4   6   8       10.34        7.92      5.00 o 
  -3   6   8      195.27      168.96     21.90 o 
  -2   6   8       89.15       98.43     12.38 o 
  -1   6   8        0.84        5.69      3.67 o 
   0   6   8        0.90        6.89      4.95 o 
   1   6   8       10.26       21.35      6.64 o 
   2   6   8       33.89       48.13      9.94 o 
   3   6   8        4.41        5.33      9.70 o 
   4   6   8        5.05       12.28      5.31 o 
   5   6   8       45.82       45.36     20.09 o 
   6   6   8      138.19      116.07     37.55 o 
   7   6   8      143.26      129.49     19.23 o 
   8   6   8       57.56       60.83     18.69 o 
   9   6   8      456.10      472.27     51.47 o 
  10   6   8       49.51       52.13      9.74 o 
  11   6   8       28.09       10.52      7.31 o 
 -12   7   8       35.29       49.34     15.34 o 
 -11   7   8        0.01        6.53     21.36 o 
 -10   7   8       12.96       23.45     14.28 o 
  -9   7   8       17.79       37.92     23.17 o 
  -8   7   8       22.82       18.70     12.12 o 
  -7   7   8        8.65       16.83     12.87 o 
  -6   7   8       56.39       24.59     10.47 o 
  -5   7   8        5.13       14.39      4.41 o 
  -4   7   8      122.13       64.24     14.98 o 
  -3   7   8       14.20       16.91      5.03 o 
  -2   7   8        3.98        9.46      3.64 o 
  -1   7   8       13.49        8.06      3.98 o 
   0   7   8       17.71       19.01      6.64 o 
   1   7   8        3.86        7.53      5.20 o 
   2   7   8     1064.62     1009.31     52.89 o 
   3   7   8       98.34       83.24     15.19 o 
   4   7   8       61.15       95.03     12.31 o 
   5   7   8        1.82        9.72      9.14 o 
   6   7   8        7.77       18.94      6.94 o 
   7   7   8       41.54       56.00     17.86 o 
   8   7   8      151.12      134.75     22.89 o 
   9   7   8       24.52       25.80      9.12 o 
  10   7   8       81.77       57.43     11.56 o 
  -9   8   8       44.32       55.02     16.07 o 
  -8   8   8        0.17       17.41     11.61 o 
  -7   8   8        3.74        3.55      9.91 o 
  -6   8   8       46.55       43.02     31.60 o 
  -5   8   8       83.94       72.30     17.58 o 
  -4   8   8        0.37        6.55      3.63 o 
  -3   8   8        0.23        9.92      7.39 o 
  -2   8   8       20.61       14.06      4.66 o 
  -1   8   8        7.68       25.31      6.83 o 
   0   8   8       39.67       26.48      9.85 o 
   1   8   8       15.86       20.49      6.51 o 
   2   8   8       11.75       13.74      5.03 o 
   3   8   8       33.01       27.13      7.90 o 
   4   8   8       42.54       62.66      9.35 o 
   5   8   8        3.80       11.22      7.24 o 
   6   8   8       30.79       35.85      9.61 o 
   7   8   8       15.22       19.16      8.26 o 
  -5   9   8        0.32       52.09     17.59 o 
  -4   9   8        1.10       12.54      9.12 o 
  -3   9   8      180.85      189.09     38.94 o 
  -2   9   8       16.91       14.80      7.67 o 
  -1   9   8       22.19       17.50     19.19 o 
   0   9   8        5.95       20.59      8.77 o 
   1   9   8       20.24       11.42      6.50 o 
   2   9   8        4.58       12.62      9.80 o 
   3   9   8        1.70       15.39      9.59 o 
 -15   0   9     2246.66     2502.53     45.24 o 
 -13   0   9        1.56       15.20      6.36 o 
 -11   0   9      102.49       90.71     12.83 o 
  -9   0   9      258.24      230.94     24.11 o 
  -7   0   9      423.32      485.85     24.46 o 
  -5   0   9      128.40      137.14      9.74 o 
  -3   0   9       13.48        4.74      6.71 o 
  -1   0   9     6448.74     6437.36     97.10 o 
   1   0   9     1436.88     1416.61     28.08 o 
   3   0   9       20.84       31.80     11.47 o 
   5   0   9      725.19      718.77     32.50 o 
   7   0   9     2285.69     2237.72     79.91 o 
   9   0   9       91.19      110.30     23.14 o 
  11   0   9        0.43       10.96      9.15 o 
  13   0   9      342.94      326.07     30.58 o 
  15   0   9        0.56       13.04      5.73 o 
 -17   1   9       70.10       28.87     18.67 o 
 -16   1   9        4.61       19.16     11.40 o 
 -15   1   9       93.57       63.97     13.03 o 
 -14   1   9       76.14       47.45      9.77 o 
 -13   1   9       26.99       27.75      4.64 o 
 -12   1   9       93.28       92.47     12.11 o 
 -11   1   9      161.85      168.59      9.54 o 
 -10   1   9       52.98       47.01      6.31 o 
  -9   1   9       37.32       45.95      8.02 o 
  -8   1   9       22.79       19.76      3.42 o 
  -7   1   9       79.45       76.11      9.83 o 
  -6   1   9      178.72      167.92     14.78 o 
  -5   1   9      376.69      392.32     11.09 o 
  -4   1   9       30.02       38.78      4.29 o 
  -3   1   9      226.29      274.80     13.36 o 
  -2   1   9        0.03       12.16      3.66 o 
  -1   1   9      994.72      967.68     15.37 o 
   0   1   9       13.76       10.03      4.42 o 
   1   1   9      310.12      345.98     11.64 o 
   2   1   9       84.17      116.65      6.99 o 
   3   1   9       46.79       54.41      6.52 o 
   4   1   9      896.43      868.36     26.55 o 
   5   1   9        1.65       13.10      4.36 o 
   6   1   9      405.56      362.80     14.12 o 
   7   1   9      167.82      134.94      9.66 o 
   8   1   9        2.33        8.63      5.38 o 
   9   1   9       21.07       27.19      9.98 o 
  10   1   9        0.53       11.45     14.46 o 
  11   1   9      260.16      274.31     19.93 o 
  12   1   9        0.06        8.91      6.28 o 
  13   1   9       18.27        9.19      6.80 o 
  14   1   9       67.33       54.20     12.02 o 
  15   1   9        0.88       14.47      9.14 o 
 -17   2   9       12.09        7.76     11.17 o 
 -16   2   9        8.37       10.38      7.89 o 
 -15   2   9      382.97      460.16     27.02 o 
 -14   2   9       83.63       85.89     11.98 o 
 -13   2   9        0.13        3.07      3.55 o 
 -12   2   9       32.17       21.21      4.09 o 
 -11   2   9       42.05       52.46      7.56 o 
 -10   2   9        2.25        7.16      4.30 o 
  -9   2   9      156.42      170.31     11.71 o 
  -8   2   9     1121.32     1180.96     32.18 o 
  -7   2   9       82.61       94.53      8.76 o 
  -6   2   9      108.62      118.47      7.17 o 
  -5   2   9     1619.25     1581.85     27.34 o 
  -4   2   9        9.62       13.83      3.08 o 
  -3   2   9     5005.90     5114.74     55.82 o 
  -2   2   9      499.40      504.96     18.98 o 
  -1   2   9      524.94      544.11     15.58 o 
   0   2   9      409.98      451.24     23.87 o 
   1   2   9       26.27       38.06      5.53 o 
   2   2   9       67.68       69.69      7.56 o 
   3   2   9       12.19       22.74      4.77 o 
   4   2   9      134.07      134.84      9.06 o 
   5   2   9       31.98       33.69      5.44 o 
   6   2   9      999.02      941.26     27.15 o 
   7   2   9      393.06      368.00     44.48 o 
   8   2   9        3.12       10.30      6.24 o 
   9   2   9      310.36      367.97     37.28 o 
  10   2   9       93.05       99.24     18.61 o 
  11   2   9      267.78      310.27     52.09 o 
  12   2   9        3.96       16.92      8.78 o 
  13   2   9        8.27       13.22      8.03 o 
  14   2   9       43.19       57.34     23.05 o 
 -16   3   9       11.19       32.22     15.22 o 
 -15   3   9      311.88      265.68     22.53 o 
 -14   3   9      287.41      332.03     25.55 o 
 -13   3   9      171.82      168.93     26.14 o 
 -12   3   9        0.42       12.59     10.22 o 
 -11   3   9       35.35       31.02     11.98 o 
 -10   3   9      110.92       70.33     20.40 o 
  -9   3   9       17.67       11.72      8.00 o 
  -8   3   9       34.69       41.08      4.81 o 
  -7   3   9        6.23        7.73      2.50 o 
  -6   3   9       21.04       21.84      7.32 o 
  -5   3   9       69.58       58.71      7.90 o 
  -4   3   9      155.36      150.25     12.56 o 
  -3   3   9     1685.87     1756.65     29.75 o 
  -2   3   9       65.00       72.89      5.90 o 
  -1   3   9      123.45      141.45     15.46 o 
   0   3   9       50.95       46.25      5.79 o 
   1   3   9      216.92      240.02      9.30 o 
   2   3   9      157.64      153.56      9.10 o 
   3   3   9        0.98       15.75      3.48 o 
   4   3   9      130.10      134.54      8.54 o 
   5   3   9       93.77       96.62      9.46 o 
   6   3   9      164.01      142.23     14.38 o 
   7   3   9       16.62       15.50      6.24 o 
   8   3   9       98.08      125.82     27.60 o 
   9   3   9       29.39       29.02     15.72 o 
  10   3   9       31.97       30.12     19.30 o 
  11   3   9        0.66       11.12      5.34 o 
  12   3   9        2.69       15.01      8.21 o 
  13   3   9       87.23      103.27     16.12 o 
  14   3   9       46.69       29.31      8.64 o 
 -15   4   9        3.29        1.66      8.18 o 
 -14   4   9       26.36        9.56     14.41 o 
 -13   4   9       87.90      111.82     21.46 o 
 -12   4   9       97.87      117.67     21.55 o 
 -11   4   9       15.55       52.82     21.23 o 
 -10   4   9      336.14      347.45     25.82 o 
  -9   4   9        3.14       17.07      8.36 o 
  -8   4   9       46.50       52.76     14.98 o 
  -7   4   9       42.46       37.11     10.88 o 
  -6   4   9      340.34      367.55     13.89 o 
  -5   4   9      178.19      185.73     18.71 o 
  -4   4   9       59.59       63.00      5.19 o 
  -3   4   9       98.07      118.21      7.69 o 
  -2   4   9       38.06       36.75      7.20 o 
  -1   4   9      132.80      138.73     14.19 o 
   0   4   9        1.49        7.31      3.03 o 
   1   4   9      124.09      181.67     36.68 o 
   2   4   9        0.41        7.00      3.22 o 
   3   4   9       13.82       12.81      3.48 o 
   4   4   9        3.57        6.24      3.48 o 
   5   4   9        0.05        7.70      4.86 o 
   6   4   9        0.21        8.82      8.56 o 
   7   4   9      249.56      251.80     29.87 o 
   8   4   9       15.64       25.61      9.82 o 
   9   4   9      239.94      263.75     37.43 o 
  10   4   9      130.87      108.54     14.50 o 
  11   4   9        1.42       15.63      6.99 o 
  12   4   9       55.10       58.57     12.33 o 
  13   4   9       17.48       30.89      7.76 o 
 -14   5   9       96.36       59.41     22.70 o 
 -13   5   9        7.56       26.33     14.70 o 
 -12   5   9        5.28       23.69     15.14 o 
 -11   5   9       44.98       45.24     20.46 o 
 -10   5   9        0.49        0.00     10.25 o 
  -9   5   9       29.32       43.67     17.68 o 
  -8   5   9       50.64       79.34     28.97 o 
  -7   5   9       48.80       47.75     16.99 o 
  -6   5   9      278.18      268.12      7.55 o 
  -5   5   9      121.39       96.31      6.83 o 
  -4   5   9      121.43       76.53     11.39 o 
  -3   5   9      616.06      670.23     20.09 o 
  -2   5   9      291.32      313.87     14.08 o 
  -1   5   9      155.32      121.97     11.31 o 
   0   5   9       35.07       53.00      9.13 o 
   1   5   9       13.31       19.00      5.64 o 
   2   5   9       55.66       53.98      9.19 o 
   3   5   9        0.35       10.77      5.13 o 
   4   5   9      166.30      192.54     15.02 o 
   5   5   9        0.22        8.15      6.24 o 
   6   5   9       77.14       83.90     15.09 o 
   7   5   9      158.73      142.35     27.13 o 
   8   5   9        0.54        6.94      6.34 o 
   9   5   9      965.57     1064.21     35.06 o 
  10   5   9       42.51       48.45     13.91 o 
  11   5   9       35.86       47.36     13.49 o 
  12   5   9        2.22       10.40      5.92 o 
 -13   6   9       44.90       43.26     23.13 o 
 -12   6   9        3.01       17.24     11.45 o 
 -11   6   9        4.93       34.89     13.04 o 
 -10   6   9       13.49       13.71      7.49 o 
  -9   6   9       31.68       25.35     10.81 o 
  -8   6   9       11.20        3.68      7.55 o 
  -7   6   9        0.07       20.16     19.19 o 
  -6   6   9      180.28      184.67     15.97 o 
  -5   6   9       13.99        9.56      4.73 o 
  -4   6   9       55.88       45.19      6.50 o 
  -3   6   9      152.36      145.46     21.30 o 
  -2   6   9      226.58      238.39     14.44 o 
  -1   6   9        0.08       11.55      4.11 o 
   0   6   9       60.18       54.95     11.65 o 
   1   6   9       40.97       47.52     11.57 o 
   2   6   9       37.16       49.86      9.96 o 
   3   6   9       25.12       12.72      6.55 o 
   4   6   9       44.33       38.25     14.51 o 
   5   6   9       24.62       18.74      8.98 o 
   6   6   9        3.92        8.40      4.85 o 
   7   6   9       60.01       41.80     14.09 o 
   8   6   9      296.15      343.37     22.78 o 
   9   6   9       60.12      103.51     20.54 o 
  10   6   9        4.46        7.74     10.90 o 
  11   6   9        7.16       13.32      9.50 o 
 -11   7   9        4.65       13.06     12.73 o 
 -10   7   9        5.44       16.87     13.19 o 
  -9   7   9       54.61       35.81     16.74 o 
  -8   7   9       51.15       64.54     19.56 o 
  -7   7   9       35.56       67.00     23.56 o 
  -6   7   9        0.09       18.10     16.19 o 
  -5   7   9        2.23        4.01      5.70 o 
  -4   7   9        2.82        9.87     10.84 o 
  -3   7   9        7.72        9.60      4.91 o 
  -2   7   9       23.69       30.06      7.34 o 
  -1   7   9       17.48       12.80      6.99 o 
   0   7   9       17.54       19.56      6.34 o 
   1   7   9      256.12      248.42     28.38 o 
   2   7   9       21.08       23.16      7.42 o 
   3   7   9       78.82       68.08     11.42 o 
   4   7   9       17.14        4.55      4.98 o 
   5   7   9        5.58        7.98      4.84 o 
   6   7   9        3.64       18.75      9.23 o 
   7   7   9      106.56      145.16     25.96 o 
   8   7   9        4.60       10.76     13.57 o 
   9   7   9        5.42        4.49      5.97 o 
  -8   8   9        2.72       23.85     15.59 o 
  -7   8   9        6.19        8.48     11.82 o 
  -6   8   9       33.72       16.33     10.26 o 
  -5   8   9      397.07      394.13     28.14 o 
  -4   8   9      177.98      151.53     22.40 o 
  -3   8   9        6.67       10.18      4.57 o 
  -2   8   9       28.55       26.05      6.69 o 
  -1   8   9       22.61       21.58      6.37 o 
   0   8   9       29.45       29.57      8.58 o 
   1   8   9       18.35       22.77     10.31 o 
   2   8   9       15.26       11.61      7.43 o 
   3   8   9       10.32       21.95      7.51 o 
   4   8   9       30.09       19.36      7.84 o 
   5   8   9       15.18       11.09      6.62 o 
   6   8   9       27.38       10.42      8.40 o 
  -3   9   9      175.58      166.27     37.87 o 
  -2   9   9        8.19       13.01      8.76 o 
  -1   9   9       90.09       60.89     11.84 o 
   0   9   9       13.80       12.63      5.70 o 
   1   9   9       27.54       32.49     11.94 o 
 -16   0  10      212.63      216.59     16.42 o 
 -14   0  10       80.98       67.25     19.35 o 
 -12   0  10       23.55       26.29      8.34 o 
 -10   0  10       75.82       84.98     17.17 o 
  -8   0  10     3669.79     3902.37    179.76 o 
  -6   0  10      114.65      163.33     13.25 o 
  -4   0  10      334.24      325.01     34.77 o 
  -2   0  10      315.61      291.63     14.40 o 
   0   0  10      151.21      231.78     15.73 o 
   2   0  10      474.68      480.06     49.03 o 
   4   0  10      388.65      422.90     25.47 o 
   6   0  10     1054.70     1108.35     43.32 o 
   8   0  10      201.59      179.01     30.31 o 
  10   0  10      117.12      157.57     17.28 o 
  12   0  10        0.46       13.15      8.53 o 
  14   0  10       13.85       13.52      8.95 o 
 -17   1  10        7.58        6.91      7.16 o 
 -16   1  10       11.48       14.37      9.96 o 
 -15   1  10       94.38       91.21      7.69 o 
 -14   1  10      244.32      270.39     17.12 o 
 -13   1  10      216.35      211.09     24.21 o 
 -12   1  10      241.83      248.51     26.82 o 
 -11   1  10       14.82       16.18      3.98 o 
 -10   1  10       12.79       15.73      3.79 o 
  -9   1  10       87.63       88.20     10.06 o 
  -8   1  10        4.13       10.48      6.43 o 
  -7   1  10        5.05        9.58      3.24 o 
  -6   1  10      385.05      410.20     15.47 o 
  -5   1  10      193.83      233.64     17.78 o 
  -4   1  10      213.76      199.36      9.61 o 
  -3   1  10      398.93      445.94     12.24 o 
  -2   1  10      947.01      964.65     18.80 o 
  -1   1  10      671.94      727.83     14.83 o 
   0   1  10        0.00        9.19      3.87 o 
   1   1  10      116.42      115.56      9.92 o 
   2   1  10      186.39      216.06     12.86 o 
   3   1  10        1.84       11.41      3.88 o 
   4   1  10       48.32       49.59      7.23 o 
   5   1  10       44.66       71.86      6.94 o 
   6   1  10      242.31      236.61     22.51 o 
   7   1  10        0.75       27.93     10.63 o 
   8   1  10       66.27       49.37      9.00 o 
   9   1  10       25.61       44.91     11.35 o 
  10   1  10        5.48       23.07      9.19 o 
  11   1  10      407.64      423.14     36.96 o 
  12   1  10       90.63       98.15     24.77 o 
  13   1  10        3.08       13.96      4.67 o 
  14   1  10        1.23       15.40      6.94 o 
 -16   2  10       93.86      118.38     16.79 o 
 -15   2  10      138.83      104.43     45.37 o 
 -14   2  10       33.52       46.59     21.97 o 
 -13   2  10      109.97       99.64     18.80 o 
 -12   2  10        8.47        4.85      2.88 o 
 -11   2  10       68.62       59.74      9.51 o 
 -10   2  10        0.38        8.31      4.05 o 
  -9   2  10        0.00        5.66      2.22 o 
  -8   2  10      416.80      415.64     17.66 o 
  -7   2  10      129.69      162.29     15.56 o 
  -6   2  10      215.63      216.11     12.71 o 
  -5   2  10       10.10       11.54      3.68 o 
  -4   2  10      224.53      230.03     11.94 o 
  -3   2  10     2301.01     2240.97     40.81 o 
  -2   2  10        2.27       14.58      3.54 o 
  -1   2  10     1938.06     2093.01     49.52 o 
   0   2  10       99.51      110.24      8.13 o 
   1   2  10       16.67       21.24      5.64 o 
   2   2  10       27.89       28.59      5.37 o 
   3   2  10       22.38       19.18      4.65 o 
   4   2  10      755.61      760.44     17.67 o 
   5   2  10        6.18       12.59      4.36 o 
   6   2  10        3.67        7.56      6.39 o 
   7   2  10      990.84     1072.65     43.16 o 
   8   2  10       15.12       22.47      7.85 o 
   9   2  10       96.71      139.41     12.78 o 
  10   2  10       93.14       81.34     17.54 o 
  11   2  10       74.83       60.87     17.32 o 
  12   2  10        6.64       11.26      5.68 o 
  13   2  10        5.24        0.44      5.84 o 
  14   2  10       32.64       29.05      8.70 o 
 -16   3  10       37.28       44.29     14.06 o 
 -15   3  10        7.76       21.64     12.20 o 
 -14   3  10      177.60      127.09     33.40 o 
 -13   3  10      128.60      117.36     19.62 o 
 -12   3  10       48.46       23.54     11.94 o 
 -11   3  10       65.16       66.45     21.08 o 
 -10   3  10       43.21       48.20     19.26 o 
  -9   3  10       69.40       65.74     11.79 o 
  -8   3  10       42.97       33.71      7.51 o 
  -7   3  10        6.89        8.80      5.98 o 
  -6   3  10      330.90      328.61     14.61 o 
  -5   3  10      140.49      112.76     12.99 o 
  -4   3  10      249.77      289.57     14.28 o 
  -3   3  10      143.43      137.79     12.88 o 
  -2   3  10      343.28      358.73     16.25 o 
  -1   3  10        0.60       13.66      3.81 o 
   0   3  10        2.70       10.40      3.26 o 
   1   3  10      159.43      159.48     10.12 o 
   2   3  10       26.53       26.14      4.51 o 
   3   3  10       35.69       34.42      6.37 o 
   4   3  10      226.85      236.65     15.07 o 
   5   3  10        8.36       19.32      8.73 o 
   6   3  10     1537.77     1589.24     30.38 o 
   7   3  10     1101.91     1226.44    107.17 o 
   8   3  10      804.54      871.74     34.06 o 
   9   3  10      442.92      513.66     53.67 o 
  10   3  10        1.52       15.22      7.35 o 
  11   3  10        8.59       22.97      9.22 o 
  12   3  10       13.91       21.12      8.20 o 
  13   3  10       62.83       64.77     12.02 o 
 -15   4  10       51.64       62.66     16.70 o 
 -14   4  10        8.47        3.40     11.17 o 
 -13   4  10      182.20      157.33     21.85 o 
 -12   4  10       15.84       34.39     19.81 o 
 -11   4  10       13.30        5.64     11.52 o 
 -10   4  10       76.34       47.80     18.54 o 
  -9   4  10      117.99      117.76     17.76 o 
  -8   4  10        3.93       24.48     17.24 o 
  -7   4  10      151.06      166.77      5.92 o 
  -6   4  10      321.91      343.95     11.31 o 
  -5   4  10      212.26      173.32      8.18 o 
  -4   4  10      129.00      134.33     15.25 o 
  -3   4  10     1085.04     1112.91     17.21 o 
  -2   4  10      361.53      364.28     36.03 o 
  -1   4  10        0.01        7.65      2.67 o 
   0   4  10       26.72       48.90      8.46 o 
   1   4  10      346.65      342.37     21.85 o 
   2   4  10        5.15       14.38      5.12 o 
   3   4  10       77.12       99.33     20.88 o 
   4   4  10       26.71       40.35     12.66 o 
   5   4  10       60.82       53.48     10.37 o 
   6   4  10     1324.56     1404.18     55.22 o 
   7   4  10       21.49       30.11      8.79 o 
   8   4  10      117.93      131.46     18.12 o 
   9   4  10      484.68      530.37     40.04 o 
  10   4  10        2.30        4.98      7.49 o 
  11   4  10      104.26       99.92     18.27 o 
  12   4  10       20.49       24.45      8.63 o 
  13   4  10        1.34        4.71      6.08 o 
 -14   5  10        5.32       24.32     12.40 o 
 -13   5  10       12.99       46.60     13.27 o 
 -12   5  10        3.12       15.24     11.05 o 
 -11   5  10       74.76       97.87     19.19 o 
 -10   5  10        3.83        5.43      9.12 o 
  -9   5  10        1.19       24.51     13.66 o 
  -8   5  10       10.90       12.29     11.06 o 
  -7   5  10       47.70       47.96      9.14 o 
  -6   5  10      565.19      599.33     22.76 o 
  -5   5  10      415.70      401.68     16.67 o 
  -4   5  10       63.63       79.92     10.10 o 
  -3   5  10       70.21       56.39      8.68 o 
  -2   5  10       22.58       17.51     15.41 o 
  -1   5  10       53.99       45.01      8.55 o 
   0   5  10       26.51       24.86      6.45 o 
   1   5  10      339.72      269.61     43.19 o 
   2   5  10       29.40       41.35      6.98 o 
   3   5  10       51.81       51.47     12.86 o 
   4   5  10       71.36       68.50     15.78 o 
   5   5  10        3.38        4.54      6.01 o 
   6   5  10        1.02       12.22     10.80 o 
   7   5  10       40.49       36.88     12.50 o 
   8   5  10        7.91       21.83      7.58 o 
   9   5  10      169.33      195.45     23.26 o 
  10   5  10      115.50       85.33     16.81 o 
  11   5  10        0.91       15.38      8.65 o 
 -12   6  10        3.50       22.62     12.33 o 
 -11   6  10       34.98       52.19     24.92 o 
 -10   6  10       12.76       11.00     11.47 o 
  -9   6  10       19.07       33.82     16.80 o 
  -8   6  10       44.02       42.58     18.95 o 
  -7   6  10       28.52       18.12     14.94 o 
  -6   6  10      830.13      940.78     59.60 o 
  -5   6  10       84.35       89.99     13.21 o 
  -4   6  10       79.85       59.77      9.04 o 
  -3   6  10      192.19      201.93      9.97 o 
  -2   6  10       63.40       47.72     11.71 o 
  -1   6  10        1.85       14.60      4.61 o 
   0   6  10        0.08        9.23      4.18 o 
   1   6  10        9.41       12.87      4.93 o 
   2   6  10       99.44      132.80     18.94 o 
   3   6  10       26.43       27.50      7.58 o 
   4   6  10       71.27       56.66     16.83 o 
   5   6  10        7.34       29.37     16.81 o 
   6   6  10      105.58       94.20     13.68 o 
   7   6  10        0.90        3.47      6.92 o 
   8   6  10       27.04       66.15     17.82 o 
   9   6  10       97.69       91.05     18.03 o 
  10   6  10       14.82       42.99     16.95 o 
 -10   7  10        6.93       16.38     11.96 o 
  -9   7  10        7.25       15.70     13.28 o 
  -8   7  10       32.43       32.39     15.76 o 
  -7   7  10        0.40       13.97      7.47 o 
  -6   7  10        1.95        9.84     10.63 o 
  -5   7  10       17.80       19.43     15.92 o 
  -4   7  10       74.74      105.45     27.30 o 
  -3   7  10       13.40        9.79      7.81 o 
  -2   7  10       37.64       39.27     10.82 o 
  -1   7  10        4.79       15.35      4.51 o 
   0   7  10       23.69       34.02     11.67 o 
   1   7  10        0.15       13.99      7.40 o 
   2   7  10       38.10       41.52     12.29 o 
   3   7  10       24.51       13.01      8.34 o 
   4   7  10        6.47       11.33      5.03 o 
   5   7  10        7.36       15.99      7.51 o 
   6   7  10        2.04        9.44      7.43 o 
   7   7  10        2.69        9.51      7.68 o 
   8   7  10       34.65       36.72     10.53 o 
  -7   8  10        0.86       25.98     13.64 o 
  -6   8  10        3.22        0.97     11.03 o 
  -5   8  10       49.52       75.50     15.77 o 
  -4   8  10       39.70       54.89     21.76 o 
  -3   8  10       29.51       20.70     11.42 o 
  -2   8  10        3.59       13.10      7.67 o 
  -1   8  10       18.26       23.62      5.60 o 
   0   8  10       15.99       30.68     19.10 o 
   1   8  10       65.05       54.35      8.43 o 
   2   8  10       30.70       23.99     14.41 o 
   3   8  10        0.00        7.34      4.53 o 
   4   8  10       19.86       20.41      8.55 o 
   5   8  10       28.63       18.79      7.62 o 
 -15   0  11       44.87       29.00      9.81 o 
 -13   0  11       22.05       21.85      8.16 o 
 -11   0  11       28.90       19.98      5.60 o 
  -9   0  11     1612.29     1697.19     43.15 o 
  -7   0  11       29.36       49.92      9.01 o 
  -5   0  11      433.76      395.26     24.04 o 
  -3   0  11       15.13       19.58      5.87 o 
  -1   0  11     2049.27     2103.67     48.72 o 
   1   0  11      265.44      267.43     14.96 o 
   3   0  11      230.15      217.64     23.72 o 
   5   0  11       75.58       68.01     13.70 o 
   7   0  11      293.61      371.04     48.46 o 
   9   0  11      123.75      110.51     22.98 o 
  11   0  11      755.22      734.56     61.75 o 
  13   0  11       25.86       58.12     16.63 o 
 -16   1  11      103.25      104.24     14.23 o 
 -15   1  11       96.79       49.06     17.55 o 
 -14   1  11        1.35       16.02      6.69 o 
 -13   1  11        2.52        7.56      2.82 o 
 -12   1  11       10.24       16.75      3.87 o 
 -11   1  11       40.00       32.39      5.07 o 
 -10   1  11       39.91       22.58      6.05 o 
  -9   1  11       26.66       18.64      4.89 o 
  -8   1  11       22.49       29.79      5.01 o 
  -7   1  11      192.29      179.69     20.62 o 
  -6   1  11      125.23      121.11     10.89 o 
  -5   1  11        7.91       15.41      4.51 o 
  -4   1  11       20.65       25.63      8.20 o 
  -3   1  11        1.79       17.30      4.29 o 
  -2   1  11       86.52       71.47      8.97 o 
  -1   1  11       60.28       58.14      8.11 o 
   0   1  11      260.41      268.51     11.91 o 
   1   1  11      106.24      109.52     10.36 o 
   2   1  11        4.93       11.45      3.90 o 
   3   1  11        7.08       12.73      3.97 o 
   4   1  11        1.42        7.11      3.13 o 
   5   1  11      289.29      302.95     28.88 o 
   6   1  11      511.88      499.40     39.10 o 
   7   1  11      308.77      322.55     22.74 o 
   8   1  11      170.85      167.45     16.19 o 
   9   1  11      145.29      149.09     24.82 o 
  10   1  11      141.41      151.89     23.62 o 
  11   1  11        0.47        7.25      6.32 o 
  12   1  11       70.24       52.66     11.02 o 
  13   1  11        0.43        7.17      5.60 o 
 -16   2  11      363.85      355.17     23.54 o 
 -15   2  11       40.56       30.50     13.27 o 
 -14   2  11        0.32        4.23      8.12 o 
 -13   2  11       29.26       21.31      6.00 o 
 -12   2  11        2.36        6.98      2.93 o 
 -11   2  11        2.75       13.74      4.45 o 
 -10   2  11       18.12       17.03      3.41 o 
  -9   2  11        5.49       11.31      4.08 o 
  -8   2  11        3.83        7.87      3.17 o 
  -7   2  11        3.18        7.44      3.80 o 
  -6   2  11      119.55      120.82     11.47 o 
  -5   2  11        0.18        4.33      2.65 o 
  -4   2  11        0.11        6.84      2.93 o 
  -3   2  11      438.04      474.77     14.72 o 
  -2   2  11       37.80       49.56      7.05 o 
  -1   2  11     1063.30     1172.92     36.58 o 
   0   2  11       13.07       34.39      5.19 o 
   1   2  11       99.14      114.66      9.79 o 
   2   2  11      340.63      373.81     19.44 o 
   3   2  11      432.62      388.73     22.01 o 
   4   2  11      436.57      451.32     26.96 o 
   5   2  11       10.65       16.87      9.13 o 
   6   2  11     2718.21     2925.14     38.07 o 
   7   2  11      242.36      229.65     20.71 o 
   8   2  11       74.92       90.35     16.87 o 
   9   2  11        0.14       11.01      6.27 o 
  10   2  11       71.12       99.32     16.93 o 
  11   2  11      103.66       98.04     18.60 o 
  12   2  11       26.58       34.70      9.58 o 
  13   2  11       13.58       28.47     10.45 o 
 -15   3  11       50.17       35.25     10.36 o 
 -14   3  11       72.61       83.30     14.49 o 
 -13   3  11      240.00      280.54     24.66 o 
 -12   3  11       63.01       49.05     20.06 o 
 -11   3  11        1.53        7.71      7.74 o 
 -10   3  11       20.66       21.09      3.67 o 
  -9   3  11        0.02        3.24      3.77 o 
  -8   3  11        1.61        4.71      3.07 o 
  -7   3  11      366.08      351.85     12.27 o 
  -6   3  11      786.37      793.77     21.46 o 
  -5   3  11      187.43      156.47     13.02 o 
  -4   3  11       66.22       56.06      7.15 o 
  -3   3  11        2.14        5.77      3.08 o 
  -2   3  11      392.79      397.99     18.85 o 
  -1   3  11      107.03       85.91      7.64 o 
   0   3  11       28.06       26.50      4.80 o 
   1   3  11       16.37       18.38      4.02 o 
   2   3  11       29.08       26.36      6.10 o 
   3   3  11       71.10       55.25      8.02 o 
   4   3  11       51.33       63.44     14.45 o 
   5   3  11      137.59      137.32     30.15 o 
   6   3  11      273.72      282.47     22.26 o 
   7   3  11      318.98      340.68     22.63 o 
   8   3  11       89.20       70.91     20.39 o 
   9   3  11       41.63       66.21     19.47 o 
  10   3  11       75.50       83.35     12.54 o 
  11   3  11      132.85      201.85     18.57 o 
  12   3  11        1.96       11.48      8.29 o 
  13   3  11       19.73       27.74      7.52 o 
 -15   4  11        0.33       14.28     14.04 o 
 -14   4  11        6.10        7.38      8.84 o 
 -13   4  11        4.89        9.60     14.05 o 
 -12   4  11       58.48       77.64     18.52 o 
 -11   4  11       21.70       32.78     16.17 o 
 -10   4  11       28.39       22.50     12.71 o 
  -9   4  11        6.78       13.01     10.01 o 
  -8   4  11      139.94      133.24      6.27 o 
  -7   4  11       92.11       88.68     14.12 o 
  -6   4  11     2218.38     2457.45     51.10 o 
  -5   4  11        1.09        4.64      2.65 o 
  -4   4  11     1800.12     1793.30     39.54 o 
  -3   4  11      339.06      387.86     23.56 o 
  -2   4  11       73.97       81.68     10.47 o 
  -1   4  11      122.23      124.66     14.09 o 
   0   4  11        1.67       12.45      7.75 o 
   1   4  11       33.70       37.93      6.72 o 
   2   4  11      139.58      130.55     11.14 o 
   3   4  11        0.14       15.38     17.62 o 
   4   4  11      555.94      539.31     49.69 o 
   5   4  11      267.20      342.93     29.42 o 
   6   4  11      630.89      646.02     61.01 o 
   7   4  11      332.29      354.59     37.32 o 
   8   4  11      178.11      170.81     30.46 o 
   9   4  11       24.26       20.99     14.26 o 
  10   4  11       93.13       90.93     13.21 o 
  11   4  11       17.11       23.21     10.94 o 
  12   4  11       17.78       24.03      9.38 o 
 -13   5  11       16.29       17.53     11.00 o 
 -12   5  11        2.20        0.85      8.74 o 
 -11   5  11        7.45       13.99     14.96 o 
 -10   5  11       35.42       16.31     12.78 o 
  -9   5  11       16.48       10.81     10.18 o 
  -8   5  11       83.91       62.94     22.48 o 
  -7   5  11       10.47        7.04      2.19 o 
  -6   5  11      119.17      113.57     10.50 o 
  -5   5  11      260.52      214.06     15.55 o 
  -4   5  11      483.93      544.51     19.52 o 
  -3   5  11      218.49      211.98     21.38 o 
  -2   5  11      428.80      423.32     23.54 o 
  -1   5  11       60.91       67.86     11.18 o 
   0   5  11       61.25       69.40     12.28 o 
   1   5  11       11.53       13.92      5.67 o 
   2   5  11       41.91       33.43      9.91 o 
   3   5  11      108.00      130.15     24.63 o 
   4   5  11       17.71       12.85      4.60 o 
   5   5  11        1.55        7.25      5.69 o 
   6   5  11       38.06       39.42     14.29 o 
   7   5  11       71.68       85.13     37.47 o 
   8   5  11       68.81       65.03     12.41 o 
   9   5  11        2.38       12.22      6.54 o 
  10   5  11      272.56      206.02     35.58 o 
  11   5  11        2.97       10.01     12.55 o 
 -12   6  11        2.63       20.53     14.55 o 
 -11   6  11       91.37       88.58     18.70 o 
 -10   6  11        4.49        5.65      9.23 o 
  -9   6  11       11.08       48.39     23.22 o 
  -8   6  11       48.63       47.34     20.55 o 
  -7   6  11       18.34       19.88     17.10 o 
  -6   6  11      321.90      379.27     22.10 o 
  -5   6  11      191.63      145.21     19.32 o 
  -4   6  11        5.15        7.35      3.64 o 
  -3   6  11       13.59       19.19      5.33 o 
  -2   6  11       15.04        5.22      3.52 o 
  -1   6  11        0.04        6.84      3.80 o 
   0   6  11       24.01       24.37     12.61 o 
   1   6  11      438.30      431.45     55.47 o 
   2   6  11       14.73       11.88     11.76 o 
   3   6  11       47.78       14.69      7.29 o 
   4   6  11        5.18        7.97      6.08 o 
   5   6  11       15.53       10.21      7.41 o 
   6   6  11        3.05       20.61      7.73 o 
   7   6  11        2.58        9.62      5.81 o 
   8   6  11       12.91       13.08      5.62 o 
   9   6  11      223.78      155.13     28.24 o 
 -10   7  11       88.75       63.02     18.20 o 
  -9   7  11        0.10       14.25     12.14 o 
  -8   7  11        3.39       15.56     13.50 o 
  -7   7  11       17.70       46.48     20.28 o 
  -6   7  11      231.99      183.02     32.20 o 
  -5   7  11        9.65       20.30     11.26 o 
  -4   7  11       12.68       20.14      5.27 o 
  -3   7  11        0.06       12.03     16.80 o 
  -2   7  11       20.43       22.19     10.93 o 
  -1   7  11        6.19        9.72      5.63 o 
   0   7  11       30.48       41.80     14.48 o 
   1   7  11        8.70       12.34      5.69 o 
   2   7  11       13.53       30.60     10.85 o 
   3   7  11       22.41       18.67      8.13 o 
   4   7  11        6.84       31.93     10.71 o 
   5   7  11        3.13       11.48      6.00 o 
   6   7  11        3.35       16.41      8.62 o 
   7   7  11       11.57       21.17      8.03 o 
  -6   8  11       34.37       32.74     20.54 o 
  -5   8  11       11.25       19.72     12.98 o 
  -4   8  11       26.08       17.77     11.39 o 
  -3   8  11        0.60       11.96     10.08 o 
  -2   8  11        0.56        8.81      6.54 o 
  -1   8  11        0.92       12.45      5.74 o 
   0   8  11        0.09        8.16      5.76 o 
   1   8  11       70.50       55.25     11.28 o 
   2   8  11        8.63       15.11      6.61 o 
   3   8  11       34.05       14.97      6.13 o 
 -14   0  12       69.94       57.21      9.77 o 
 -12   0  12       80.71       58.54     17.92 o 
 -10   0  12        4.73       18.39      5.81 o 
  -8   0  12       68.74       70.12     15.30 o 
  -6   0  12      765.96      720.01     42.86 o 
  -4   0  12      234.06      228.29     26.79 o 
  -2   0  12     1503.97     1570.56     45.10 o 
   0   0  12       80.88      111.14     40.41 o 
   2   0  12        0.90        6.22      3.98 o 
   4   0  12      226.23      268.31     19.18 o 
   6   0  12     2796.16     2942.54     56.38 o 
   8   0  12      649.51      780.12     36.83 o 
  10   0  12      195.47      138.30     42.39 o 
  12   0  12        2.01        3.28      9.29 o 
 -16   1  12      297.72      311.61     21.28 o 
 -15   1  12       27.49       22.15     15.14 o 
 -14   1  12        4.59       13.04      5.72 o 
 -13   1  12       16.67       14.88      5.74 o 
 -12   1  12        4.61        7.09      3.28 o 
 -11   1  12       14.73       14.74      3.56 o 
 -10   1  12       36.98       34.46      6.42 o 
  -9   1  12      147.55      150.47      9.39 o 
  -8   1  12       28.67       33.91      6.36 o 
  -7   1  12      129.97      154.24     14.49 o 
  -6   1  12       78.35       91.25     10.21 o 
  -5   1  12       28.02       22.21      5.83 o 
  -4   1  12       49.29       47.38      6.33 o 
  -3   1  12        0.37        2.74      3.95 o 
  -2   1  12      448.96      400.27     17.44 o 
  -1   1  12      380.21      408.41     17.40 o 
   0   1  12       73.61       79.24      8.19 o 
   1   1  12       89.42       85.27     11.59 o 
   2   1  12      185.53      190.87     11.41 o 
   3   1  12       33.97       25.83      7.57 o 
   4   1  12       38.77       45.39     20.21 o 
   5   1  12      923.88      911.04     37.69 o 
   6   1  12       50.91       42.95     17.55 o 
   7   1  12        0.71        7.42      5.51 o 
   8   1  12       15.70       20.43      9.11 o 
   9   1  12       17.77       16.80      8.37 o 
  10   1  12        1.69       14.38     12.59 o 
  11   1  12       17.59       17.09      7.71 o 
  12   1  12      135.35      121.69     16.69 o 
  13   1  12        0.94       11.62      4.88 o 
 -15   2  12        0.00       13.37      8.68 o 
 -14   2  12      140.92      162.69     18.10 o 
 -13   2  12        1.21        2.68     12.27 o 
 -12   2  12       29.14       16.09      8.83 o 
 -11   2  12        0.01        5.69      2.47 o 
 -10   2  12        0.22        6.41      5.77 o 
  -9   2  12      121.32       97.86     14.88 o 
  -8   2  12      125.66      135.22     14.68 o 
  -7   2  12       63.21       73.60      9.09 o 
  -6   2  12       73.53       65.29     11.78 o 
  -5   2  12       12.77       16.15      5.14 o 
  -4   2  12       15.92       18.13      4.01 o 
  -3   2  12      204.56      166.72     21.89 o 
  -2   2  12        7.91       10.76      3.97 o 
  -1   2  12        9.79       17.16      4.27 o 
   0   2  12      166.88      198.96     13.25 o 
   1   2  12       14.21       14.42      5.92 o 
   2   2  12      129.97      136.38     14.27 o 
   3   2  12      721.85      766.22     58.75 o 
   4   2  12        0.57       13.66      7.00 o 
   5   2  12      154.26      163.06     21.20 o 
   6   2  12      793.86      838.06     37.94 o 
   7   2  12       13.88       35.39     13.25 o 
   8   2  12        6.66        9.04      6.88 o 
   9   2  12      115.94      116.31     23.45 o 
  10   2  12        1.73       16.35      8.31 o 
  11   2  12        0.04        7.35      6.94 o 
  12   2  12        3.24       15.48      8.13 o 
 -15   3  12        3.44       13.40      9.37 o 
 -14   3  12       15.11       19.46     10.52 o 
 -13   3  12        6.04        9.27      7.54 o 
 -12   3  12        7.89       21.92     10.41 o 
 -11   3  12       59.28       27.44      8.44 o 
 -10   3  12       11.63        6.74      2.23 o 
  -9   3  12       13.04        6.98      4.60 o 
  -8   3  12       38.32       30.00      6.98 o 
  -7   3  12       24.64       36.89      9.94 o 
  -6   3  12      288.49      315.02     10.73 o 
  -5   3  12       22.26       26.61      8.27 o 
  -4   3  12      208.68      237.65     20.66 o 
  -3   3  12        3.84        4.78      3.15 o 
  -2   3  12      144.41      174.33     14.08 o 
  -1   3  12       21.61       28.78      6.61 o 
   0   3  12      210.97      192.23     17.50 o 
   1   3  12        5.05       10.59      4.50 o 
   2   3  12        2.78       12.71      5.67 o 
   3   3  12       36.30       46.49     14.90 o 
   4   3  12       18.29       13.45      5.97 o 
   5   3  12       10.35       12.99      7.99 o 
   6   3  12       94.93      101.79     17.48 o 
   7   3  12        1.72        8.76      4.39 o 
   8   3  12        3.05       18.87      7.22 o 
   9   3  12        9.51        7.14      5.37 o 
  10   3  12      152.55      175.42     32.72 o 
  11   3  12       36.61       43.45     17.33 o 
  12   3  12       14.91        9.26      6.15 o 
 -14   4  12       68.82       63.47     15.59 o 
 -13   4  12        6.70       15.69     10.63 o 
 -12   4  12        0.13       13.47      6.88 o 
 -11   4  12        6.23       18.92     19.85 o 
 -10   4  12       46.14       27.47     16.13 o 
  -9   4  12        1.33        4.56      6.12 o 
  -8   4  12        7.57       10.96      4.60 o 
  -7   4  12      341.51      373.94     28.06 o 
  -6   4  12      120.23      146.47     18.90 o 
  -5   4  12      251.69      173.97     20.55 o 
  -4   4  12     1175.37     1246.57     98.03 o 
  -3   4  12       86.11       78.91     11.91 o 
  -2   4  12      104.99      111.13     14.77 o 
  -1   4  12        2.88       10.33      6.14 o 
   0   4  12        1.14       11.40      4.18 o 
   1   4  12       64.35       46.93      9.06 o 
   2   4  12        0.00       11.72      5.61 o 
   3   4  12      115.17      111.44     25.15 o 
   4   4  12        0.36        2.22      5.57 o 
   5   4  12       16.80       11.33     13.26 o 
   6   4  12        5.77        3.85      5.66 o 
   7   4  12        1.56        9.84      6.12 o 
   8   4  12      148.28      172.27     38.80 o 
   9   4  12      101.21      108.79     22.12 o 
  10   4  12       16.02        7.93     16.29 o 
  11   4  12       12.38       17.48     14.06 o 
 -13   5  12        2.21       19.24     14.10 o 
 -12   5  12        3.02       20.84     14.75 o 
 -11   5  12       46.83       51.44     25.80 o 
 -10   5  12        3.87        8.37     10.22 o 
  -9   5  12       37.34       22.02      8.94 o 
  -8   5  12        2.69       15.33     15.08 o 
  -7   5  12        5.12        7.97      3.06 o 
  -6   5  12      154.32      176.19     10.62 o 
  -5   5  12       26.78       20.73      4.79 o 
  -4   5  12      374.14      411.02     30.84 o 
  -3   5  12       16.90       29.70      7.32 o 
  -2   5  12        1.04       13.57      5.89 o 
  -1   5  12       13.99        9.91      7.63 o 
   0   5  12        0.85        6.31      3.02 o 
   1   5  12      105.70       90.07     15.99 o 
   2   5  12        5.22        9.73      5.43 o 
   3   5  12       51.39       39.18     11.07 o 
   4   5  12        0.20        6.21      3.75 o 
   5   5  12       36.59       59.83     18.71 o 
   6   5  12        8.22        8.17      9.13 o 
   7   5  12        8.81       15.56      7.96 o 
   8   5  12      109.03      138.18     18.25 o 
   9   5  12       74.99       85.64     14.16 o 
  10   5  12        6.89       12.41      5.18 o 
 -11   6  12       43.44       12.14     10.53 o 
 -10   6  12       10.58       11.83     12.03 o 
  -9   6  12        7.48        6.88      8.70 o 
  -8   6  12        5.71       15.31     13.13 o 
  -7   6  12       11.88       26.99     19.50 o 
  -6   6  12       46.24       32.57     10.55 o 
  -5   6  12       18.24       17.43      8.08 o 
  -4   6  12      135.41       77.45     14.53 o 
  -3   6  12        0.41       12.35      4.85 o 
  -2   6  12      113.91       99.57     17.04 o 
  -1   6  12       84.48       90.72     23.76 o 
   0   6  12       40.52       37.99     13.20 o 
   1   6  12        2.13       14.69      5.89 o 
   2   6  12      182.55      145.67     24.48 o 
   3   6  12       76.81       74.81     15.36 o 
   4   6  12       11.03       17.85      7.35 o 
   5   6  12       67.95       82.20     12.29 o 
   6   6  12        3.33       22.79      6.99 o 
   7   6  12       17.05       12.27      6.74 o 
   8   6  12      169.12      115.65     15.18 o 
  -9   7  12       22.62       42.32     19.39 o 
  -8   7  12        2.13        1.41     11.62 o 
  -7   7  12        6.28       29.38     19.63 o 
  -6   7  12      214.50      210.90     26.22 o 
  -5   7  12       11.78       21.99     14.14 o 
  -4   7  12        1.05       11.13      3.98 o 
  -3   7  12       67.06       63.40      8.22 o 
  -2   7  12      111.32       98.05     12.59 o 
  -1   7  12        4.81        5.54      4.35 o 
   0   7  12        3.37       16.30     14.52 o 
   1   7  12        2.13       10.50      6.01 o 
   2   7  12        2.92        7.65      4.61 o 
   3   7  12       46.11       62.26     11.52 o 
   4   7  12        4.97       16.67     14.85 o 
   5   7  12        4.07       17.83      7.15 o 
   6   7  12        0.74       16.61      9.15 o 
  -4   8  12       66.90      137.92     19.10 o 
  -3   8  12        2.86       21.25     11.79 o 
  -2   8  12        0.37       24.83     15.18 o 
  -1   8  12        5.05       12.36     10.92 o 
   0   8  12       33.41       57.99     29.51 o 
   1   8  12      169.65      134.08     16.81 o 
 -13   0  13      123.27       85.46     20.88 o 
 -11   0  13       41.19       33.06      9.07 o 
  -9   0  13       98.19       81.02     12.56 o 
  -7   0  13      402.81      361.50     29.24 o 
  -5   0  13       40.18       42.00     10.43 o 
  -3   0  13       36.46       28.21      6.72 o 
  -1   0  13       12.95       10.31      7.26 o 
   1   0  13        0.02       14.87      9.55 o 
   3   0  13       43.42       56.83     14.62 o 
   5   0  13       10.67        9.38      8.54 o 
   7   0  13       17.21        3.59      9.32 o 
   9   0  13      106.14      100.03     17.78 o 
  11   0  13      121.22      121.74     17.66 o 
 -15   1  13       23.90        9.85      7.87 o 
 -14   1  13        0.72       15.75      9.67 o 
 -13   1  13        1.75        9.83      6.41 o 
 -12   1  13        4.86        9.39      8.90 o 
 -11   1  13        0.01        5.66      4.79 o 
 -10   1  13       15.18       14.07      3.84 o 
  -9   1  13      292.01      300.13     28.52 o 
  -8   1  13       60.25       64.40     10.30 o 
  -7   1  13       50.20       54.42      8.52 o 
  -6   1  13      101.02       96.48      8.25 o 
  -5   1  13       86.76       89.17      8.89 o 
  -4   1  13       71.30       56.21      7.61 o 
  -3   1  13       91.95       89.81     10.95 o 
  -2   1  13      893.26      869.26     34.54 o 
  -1   1  13      157.07      142.48     10.88 o 
   0   1  13       52.84       52.74      7.81 o 
   1   1  13        0.58        7.80      5.24 o 
   2   1  13      106.84      114.01     17.83 o 
   3   1  13       53.11       45.40     15.30 o 
   4   1  13       23.47       21.15      8.95 o 
   5   1  13     1115.96     1121.51     45.96 o 
   6   1  13      671.00      701.36     35.96 o 
   7   1  13       15.16       29.79      7.82 o 
   8   1  13       27.14       27.19     10.00 o 
   9   1  13       31.20       43.14     16.55 o 
  10   1  13       13.51       19.76      8.29 o 
  11   1  13       16.32       26.03     10.67 o 
  12   1  13       44.05       45.94     14.74 o 
 -15   2  13       90.43       89.30     17.16 o 
 -14   2  13      336.63      436.63     27.58 o 
 -13   2  13        0.02       14.80      9.63 o 
 -12   2  13       20.73       17.24      6.65 o 
 -11   2  13        4.39        7.42      3.71 o 
 -10   2  13        0.01        5.79      3.22 o 
  -9   2  13       74.14       65.39     10.95 o 
  -8   2  13       36.36       47.97      7.33 o 
  -7   2  13       72.14       65.13     15.93 o 
  -6   2  13      604.07      635.63     36.55 o 
  -5   2  13       88.91       66.39      9.51 o 
  -4   2  13       83.00       96.79      9.52 o 
  -3   2  13       29.00       36.04      7.60 o 
  -2   2  13       32.64       44.51      9.18 o 
  -1   2  13        8.09       13.61      5.15 o 
   0   2  13       12.69       19.92      6.66 o 
   1   2  13      135.51      135.49     10.36 o 
   2   2  13       16.22       26.34      8.70 o 
   3   2  13       81.03       88.45     13.24 o 
   4   2  13        0.00        8.70      4.39 o 
   5   2  13     1216.19     1273.18     36.37 o 
   6   2  13        0.03       16.14      8.53 o 
   7   2  13      110.17      136.45     30.32 o 
   8   2  13       54.43       40.41     16.30 o 
   9   2  13       54.47       33.44     11.24 o 
  10   2  13       38.80       34.98      9.08 o 
  11   2  13        1.78       15.24      7.74 o 
  12   2  13        0.91       12.40      7.22 o 
 -14   3  13       18.92       17.06     10.25 o 
 -13   3  13        4.21        3.64      8.19 o 
 -12   3  13        2.48        0.00     11.09 o 
 -11   3  13        0.01        8.59     10.10 o 
 -10   3  13        0.22        3.93      4.28 o 
  -9   3  13       13.50       17.66      7.94 o 
  -8   3  13        2.63        8.38      3.73 o 
  -7   3  13       42.32       33.46      7.02 o 
  -6   3  13      387.80      333.13     18.81 o 
  -5   3  13      192.70      208.78     13.17 o 
  -4   3  13     1678.85     1817.74     36.40 o 
  -3   3  13       12.36       27.40      5.48 o 
  -2   3  13        0.70        6.78      5.22 o 
  -1   3  13      149.75      140.04     13.59 o 
   0   3  13        0.41        8.52      4.46 o 
   1   3  13        0.06        0.00     10.94 o 
   2   3  13        2.03       13.79      6.48 o 
   3   3  13       41.53       51.59     15.07 o 
   4   3  13      111.05      111.67     18.24 o 
   5   3  13      563.29      534.41     47.97 o 
   6   3  13      358.69      383.70     44.57 o 
   7   3  13        1.60        0.57      6.71 o 
   8   3  13       30.38       29.31     14.33 o 
   9   3  13       10.65        9.58      4.46 o 
  10   3  13       62.01       62.07     11.30 o 
  11   3  13        1.26        0.00      5.84 o 
 -13   4  13       34.17       24.46     11.88 o 
 -12   4  13       22.30       21.79     10.83 o 
 -11   4  13        0.83        3.92      8.60 o 
 -10   4  13        7.83       14.29     13.76 o 
  -9   4  13        7.69       12.29      4.15 o 
  -8   4  13       52.48       46.00     31.20 o 
  -7   4  13     1268.66     1508.37     23.01 o 
  -6   4  13       24.30       18.27      5.99 o 
  -5   4  13      193.51      187.95     15.51 o 
  -4   4  13      232.13      210.34     12.48 o 
  -3   4  13       81.33       79.58     12.16 o 
  -2   4  13      189.30      186.90     11.15 o 
  -1   4  13        7.75        9.90      6.02 o 
   0   4  13       28.95       24.69      7.83 o 
   1   4  13       18.06        9.69      5.81 o 
   2   4  13        8.88       16.51     10.63 o 
   3   4  13      109.61      124.26     27.84 o 
   4   4  13        0.18       11.94      5.13 o 
   5   4  13       92.03      132.27     19.09 o 
   6   4  13       28.36       19.52      7.88 o 
   7   4  13       44.68       52.98     23.61 o 
   8   4  13       33.04       39.64     12.15 o 
   9   4  13        8.11       25.22      9.81 o 
  10   4  13        2.69       10.74      7.76 o 
 -12   5  13       90.03       71.83     32.55 o 
 -11   5  13       36.52       40.05     14.13 o 
 -10   5  13        1.58       14.52     14.02 o 
  -9   5  13       22.45       26.89     13.23 o 
  -8   5  13        1.06       17.93     10.43 o 
  -7   5  13      275.52      269.10     31.05 o 
  -6   5  13       37.06       21.99     14.18 o 
  -5   5  13       11.04       12.25      6.52 o 
  -4   5  13      212.47      188.53     18.50 o 
  -3   5  13      129.10      109.31     12.71 o 
  -2   5  13       92.65       80.89     11.51 o 
  -1   5  13        2.50       16.94      5.19 o 
   0   5  13       36.02       21.60      8.10 o 
   1   5  13        0.57        3.16      4.75 o 
   2   5  13        6.08       12.96      6.74 o 
   3   5  13       28.09       20.76      9.04 o 
   4   5  13        0.72       22.77      8.63 o 
   5   5  13       41.64       51.31     11.30 o 
   6   5  13       20.68       28.43      9.83 o 
   7   5  13      447.26      540.42     64.87 o 
   8   5  13      214.45      237.42     33.66 o 
   9   5  13       18.18       12.13     11.22 o 
 -10   6  13       22.21       32.75     17.74 o 
  -9   6  13        0.52        5.39     14.12 o 
  -8   6  13        0.04       21.23     14.57 o 
  -7   6  13       26.25       68.31     19.87 o 
  -6   6  13        0.03       13.34     12.93 o 
  -5   6  13       12.83       12.62      5.86 o 
  -4   6  13      123.82      126.27     13.48 o 
  -3   6  13       67.02       46.00     19.59 o 
  -2   6  13        0.02       13.15      5.93 o 
  -1   6  13        1.07       10.22      6.03 o 
   0   6  13      386.05      364.77     45.23 o 
   1   6  13        3.00        9.19      3.30 o 
   2   6  13        0.38        4.27      5.67 o 
   3   6  13        4.59       15.96      7.16 o 
   4   6  13       17.59       17.55      6.67 o 
   5   6  13       44.89       46.51     12.41 o 
   6   6  13       21.88       34.33      7.95 o 
   7   6  13       61.21       59.46     10.01 o 
  -7   7  13        7.49       34.63     18.69 o 
  -6   7  13        3.80        7.21     11.11 o 
  -4   7  13        1.51        9.55     10.54 o 
  -3   7  13        5.44        6.44      4.34 o 
  -2   7  13       20.40       16.25      6.43 o 
  -1   7  13        0.01        5.95      4.99 o 
   0   7  13       23.15       13.88      7.16 o 
   1   7  13       26.63       19.80      8.25 o 
   2   7  13       12.75       20.15      7.12 o 
   3   7  13        6.66       20.92      7.53 o 
   4   7  13        3.85       14.24      6.89 o 
 -14   0  14       31.10       14.81     10.32 o 
 -12   0  14        0.60        9.59      6.02 o 
 -10   0  14       38.17       38.21     12.20 o 
  -8   0  14      195.38      215.70     52.07 o 
  -6   0  14      266.29      292.50     32.17 o 
  -4   0  14      189.63      164.99     21.59 o 
  -2   0  14     1046.11     1084.76    128.47 o 
   0   0  14        4.13       16.65      9.07 o 
   2   0  14        5.96        8.13     10.13 o 
   4   0  14        2.12       21.35      8.61 o 
   6   0  14       51.57       38.10     19.70 o 
   8   0  14       40.50       42.07     20.52 o 
  10   0  14       85.85       70.41     16.63 o 
 -14   1  14       55.82       49.69     11.61 o 
 -13   1  14        4.60        9.44      9.09 o 
 -12   1  14        7.51       17.31      7.46 o 
 -11   1  14        0.65        4.18      5.12 o 
 -10   1  14       65.65       34.44      8.27 o 
  -9   1  14        7.56       10.64      3.94 o 
  -8   1  14       25.51       14.19     15.24 o 
  -7   1  14        3.67       12.45      3.95 o 
  -6   1  14      277.04      260.39     23.45 o 
  -5   1  14       70.99       64.78     10.19 o 
  -4   1  14       76.24       50.54     10.02 o 
  -3   1  14      185.12      187.11     12.72 o 
  -2   1  14      278.23      286.99     20.59 o 
  -1   1  14       11.78       11.22      5.05 o 
   0   1  14       53.09       60.36     14.77 o 
   1   1  14      166.34      162.48     22.93 o 
   2   1  14        0.88       11.32      5.69 o 
   3   1  14       48.41       38.30      9.93 o 
   4   1  14       54.98       66.15     14.55 o 
   5   1  14       61.16       57.95     11.26 o 
   6   1  14      984.81     1042.00     82.14 o 
   7   1  14       16.00       22.78      9.19 o 
   8   1  14       43.64       57.14     12.32 o 
   9   1  14        6.75       21.91      9.90 o 
  10   1  14       88.11      115.22     17.56 o 
  11   1  14       20.27       16.01      8.88 o 
 -14   2  14       21.41       44.47     12.99 o 
 -13   2  14       34.70       41.41     16.08 o 
 -12   2  14        8.06       34.27     12.04 o 
 -11   2  14        7.28       16.05     10.07 o 
 -10   2  14       84.91       80.15     11.04 o 
  -9   2  14        9.43        8.48      8.45 o 
  -8   2  14      172.52      166.88     16.78 o 
  -7   2  14     1505.34     1696.79     34.53 o 
  -6   2  14       78.21       87.04     12.99 o 
  -5   2  14        2.32       12.23      6.35 o 
  -4   2  14        9.10       24.51      5.73 o 
  -3   2  14        7.13       15.73      5.33 o 
  -2   2  14       29.66       39.28      7.93 o 
  -1   2  14       26.75       27.72      8.37 o 
   0   2  14        3.83        5.80      6.21 o 
   1   2  14       76.83       71.28     18.62 o 
   2   2  14      193.72      211.56     20.91 o 
   3   2  14      110.85      113.23     26.92 o 
   4   2  14       89.88       84.14     15.30 o 
   5   2  14      398.29      402.39     37.36 o 
   6   2  14       45.81       46.69     13.77 o 
   7   2  14      229.07      242.83     38.16 o 
   8   2  14        3.20       11.86      7.34 o 
   9   2  14      134.03      168.50     27.21 o 
  10   2  14      164.58      132.14     18.97 o 
  11   2  14       11.57       20.13      8.59 o 
 -13   3  14        1.18        0.00      8.66 o 
 -12   3  14       20.38       33.04     16.09 o 
 -11   3  14       20.27       15.02     12.06 o 
 -10   3  14        0.33        3.17      3.03 o 
  -9   3  14        1.22        3.78     10.34 o 
  -8   3  14       30.78       30.01      7.17 o 
  -7   3  14       70.01       73.51     11.17 o 
  -6   3  14      213.27      150.99     16.75 o 
  -5   3  14      120.16      113.42     11.20 o 
  -4   3  14      274.49      285.46     24.62 o 
  -3   3  14        9.16        9.99      3.97 o 
  -2   3  14        3.14        9.35      7.04 o 
  -1   3  14        3.71       10.16      3.41 o 
   0   3  14       18.75       33.30      9.40 o 
   1   3  14       32.51       52.74     13.22 o 
   2   3  14       16.77       19.61      7.37 o 
   3   3  14      138.77      106.71     25.21 o 
   4   3  14        2.04       10.27      5.20 o 
   5   3  14      687.29      634.43     67.17 o 
   6   3  14        0.46       11.80     12.43 o 
   7   3  14       31.09       34.91     12.76 o 
   8   3  14       43.51       50.74     13.13 o 
   9   3  14      122.13      146.25     19.47 o 
  10   3  14        4.62       14.47      9.47 o 
 -12   4  14        0.66       18.55     10.04 o 
 -11   4  14        5.35       15.89     10.86 o 
 -10   4  14        2.92       14.06     12.55 o 
  -9   4  14       37.51       22.37     12.25 o 
  -8   4  14        3.77        6.81      5.17 o 
  -7   4  14      330.68      321.59     27.39 o 
  -6   4  14      425.96      368.18     31.25 o 
  -5   4  14      131.02      104.82     11.44 o 
  -4   4  14        2.10        7.32      3.93 o 
  -3   4  14      122.79      103.41     25.02 o 
  -2   4  14       17.44       17.64      4.77 o 
  -1   4  14       16.77       14.71      6.81 o 
   0   4  14      259.68      239.85     28.45 o 
   1   4  14       22.39       26.05      8.04 o 
   2   4  14       11.33       16.42      8.09 o 
   3   4  14        3.86        8.06      9.10 o 
   4   4  14        6.28        8.43      6.15 o 
   5   4  14       76.94       77.93     13.89 o 
   6   4  14       79.53      117.23     15.71 o 
   7   4  14       33.82       39.08     14.45 o 
   8   4  14        3.38       14.67      6.36 o 
   9   4  14        4.20       11.53      5.70 o 
 -11   5  14       35.61       41.02     13.78 o 
 -10   5  14        1.87       12.89      5.95 o 
  -9   5  14       11.02        6.49      9.60 o 
  -8   5  14        0.11       19.17     12.93 o 
  -7   5  14      160.61      145.43     62.10 o 
  -6   5  14      121.36       92.61     13.66 o 
  -5   5  14      120.12       95.99     22.85 o 
  -4   5  14        4.71       12.15      5.31 o 
  -3   5  14       20.73       23.83      9.56 o 
  -2   5  14        2.10       12.83      4.57 o 
  -1   5  14       13.49       27.91     10.40 o 
   0   5  14        0.28        2.24     11.47 o 
   1   5  14       85.15       64.74     30.91 o 
   2   5  14        6.41       15.88      6.24 o 
   3   5  14        5.45       12.23      5.95 o 
   4   5  14      123.45       95.76     17.53 o 
   5   5  14      109.29       85.72     23.07 o 
   6   5  14       20.26       28.44     11.16 o 
   7   5  14       30.26       34.09      9.03 o 
  -9   6  14        0.00        4.59      9.71 o 
  -8   6  14        3.32        6.46     10.92 o 
  -7   6  14       31.60       16.44     11.89 o 
  -6   6  14        0.93       21.91     12.76 o 
  -5   6  14      339.27      368.16     28.50 o 
  -4   6  14        0.02       10.12     14.94 o 
  -3   6  14       42.74       42.51     11.54 o 
  -2   6  14       35.59       33.35      9.30 o 
  -1   6  14        4.69       15.47      6.29 o 
   0   6  14       19.59       22.76      7.59 o 
   1   6  14       28.70       24.38     12.98 o 
   2   6  14      129.06      115.55     16.16 o 
   3   6  14       70.39       63.57     11.41 o 
   4   6  14       13.27       17.66      8.22 o 
   5   6  14       33.40       32.81     11.28 o 
  -5   7  14       66.85       80.69     19.34 o 
  -4   7  14      184.10      104.20     18.05 o 
  -3   7  14       40.22       19.42     12.37 o 
  -2   7  14        1.47       12.19      5.19 o 
  -1   7  14        1.90       14.67     11.50 o 
   0   7  14      157.68      106.84     13.41 o 
   1   7  14        0.00       11.91      6.60 o 
   2   7  14       11.63       15.73      7.82 o 
 -13   0  15       14.86       12.34      8.08 o 
 -11   0  15       13.57       12.50     12.30 o 
  -9   0  15      133.72      125.50     15.98 o 
  -7   0  15      251.30      240.57     21.66 o 
  -5   0  15      150.41      141.10     26.71 o 
  -3   0  15      384.53      477.61     46.92 o 
  -1   0  15      152.44      138.93     49.54 o 
   1   0  15       73.70       99.39     27.80 o 
   3   0  15       44.36       31.66     11.73 o 
   5   0  15      111.42       87.57     22.46 o 
   7   0  15        0.08       10.79      9.54 o 
   9   0  15      107.71       68.10     18.05 o 
 -14   1  15       36.58       42.67     10.79 o 
 -13   1  15        5.25       38.85     13.42 o 
 -12   1  15        1.05        9.52      5.23 o 
 -11   1  15       28.98       22.59      6.82 o 
 -10   1  15       82.98       73.78      9.10 o 
  -9   1  15       41.51       28.89     15.42 o 
  -8   1  15       88.15       88.91     16.12 o 
  -7   1  15      233.15      221.31     18.79 o 
  -6   1  15       52.23       31.44      8.55 o 
  -5   1  15        0.78       11.93      7.21 o 
  -4   1  15       12.26       15.84      4.89 o 
  -3   1  15      139.48      154.22     25.14 o 
  -2   1  15       63.82       60.06     14.73 o 
  -1   1  15       22.06       28.89      7.60 o 
   0   1  15       80.30       79.40     20.72 o 
   1   1  15      110.38      140.54     13.58 o 
   2   1  15       25.94       36.78     13.76 o 
   3   1  15        2.69        7.11      9.23 o 
   4   1  15       38.55       36.22     16.85 o 
   5   1  15      476.54      561.98     53.51 o 
   6   1  15        2.48       11.29      8.96 o 
   7   1  15      144.18      154.35     14.16 o 
   8   1  15        1.26       28.33     11.40 o 
   9   1  15       11.85       22.03      7.44 o 
  10   1  15       26.77       17.39      8.22 o 
 -13   2  15        0.83       22.49     11.40 o 
 -12   2  15        7.44        3.17     10.42 o 
 -11   2  15        3.08       13.22      6.67 o 
 -10   2  15       44.71       24.79      7.74 o 
  -9   2  15        0.02        0.91      3.08 o 
  -8   2  15       11.08       16.69      5.14 o 
  -7   2  15        7.85       11.36      6.87 o 
  -6   2  15       17.65       14.93      6.62 o 
  -5   2  15        5.72       15.16      5.00 o 
  -4   2  15       16.74       31.07      6.56 o 
  -3   2  15      112.82      114.41     12.86 o 
  -2   2  15        6.96       10.04      6.24 o 
  -1   2  15        9.28       12.75      7.18 o 
   0   2  15       21.79       19.03      7.09 o 
   1   2  15       18.50       16.60      8.92 o 
   2   2  15       33.95       17.69     12.09 o 
   3   2  15       23.01       20.23      8.03 o 
   4   2  15      192.81      174.39     29.74 o 
   5   2  15      520.99      601.65     53.27 o 
   6   2  15       94.23      157.46     17.86 o 
   7   2  15       12.42       44.24     17.02 o 
   8   2  15        1.69       13.36      5.28 o 
   9   2  15      157.69      139.99     31.67 o 
 -12   3  15        0.75       17.47     10.86 o 
 -11   3  15        0.24       15.63     10.81 o 
 -10   3  15       10.44       20.08     11.61 o 
  -9   3  15        1.24        1.71      4.95 o 
  -8   3  15       58.13       72.77     15.94 o 
  -7   3  15       70.67       64.80      7.95 o 
  -6   3  15       87.70       63.20     15.58 o 
  -5   3  15        5.32       13.50      8.95 o 
  -4   3  15       47.48       31.86      8.49 o 
  -3   3  15       24.85       24.72      6.43 o 
  -2   3  15      119.49      110.54     20.78 o 
  -1   3  15        0.42       23.65     11.45 o 
   0   3  15       15.19       16.73     15.92 o 
   1   3  15       20.55       22.91      7.39 o 
   2   3  15      152.56      126.59     26.23 o 
   3   3  15        2.42       14.67      6.53 o 
   4   3  15        5.02       13.57      7.54 o 
   5   3  15      106.29       81.98     18.39 o 
   6   3  15      107.20       82.52     14.82 o 
   7   3  15        8.79       11.05      9.13 o 
   8   3  15        0.01        8.53      7.13 o 
   9   3  15        8.50       22.38      8.79 o 
 -11   4  15        7.39        1.81      8.30 o 
 -10   4  15       37.77       70.58     16.80 o 
  -9   4  15       22.04       41.95     16.57 o 
  -8   4  15        2.70       21.16      8.22 o 
  -7   4  15       43.29       39.42     12.80 o 
  -6   4  15      102.88       92.99     16.77 o 
  -5   4  15       27.88       27.99      7.60 o 
  -4   4  15       48.50       46.82     11.95 o 
  -3   4  15       15.33       16.94      7.24 o 
  -2   4  15        5.39        1.40      5.50 o 
  -1   4  15        0.99       18.48      7.57 o 
   0   4  15        4.20       11.18      5.64 o 
   1   4  15        2.18       11.30      6.57 o 
   2   4  15      289.48      234.30     34.19 o 
   3   4  15        0.78        7.98      5.50 o 
   4   4  15      117.40      148.29     15.29 o 
   5   4  15       23.66       29.31     10.98 o 
   6   4  15        7.12       13.05      6.78 o 
   7   4  15       78.03      101.83     17.13 o 
   8   4  15        0.52        9.11      7.06 o 
 -10   5  15       10.97       12.10      9.39 o 
  -9   5  15        0.12       10.17     12.76 o 
  -8   5  15       19.91       14.75     10.19 o 
  -7   5  15        0.57       22.20      8.53 o 
  -6   5  15       72.24       48.79     16.38 o 
  -5   5  15      249.88      198.01     29.19 o 
  -4   5  15        1.92       11.30      9.31 o 
  -3   5  15        8.55       18.47      9.15 o 
  -2   5  15        0.07       14.58      6.55 o 
  -1   5  15       18.24       22.11      8.58 o 
   0   5  15       41.44       45.80     15.13 o 
   1   5  15       45.45       43.15     15.08 o 
   2   5  15       23.31       32.37      8.92 o 
   3   5  15       46.97       45.52     12.59 o 
   4   5  15       19.29       10.79      6.95 o 
   5   5  15        1.43        9.01     10.29 o 
   6   5  15        2.18        9.11      6.22 o 
  -7   6  15       26.61       15.30     12.25 o 
  -6   6  15       34.66       23.08     18.98 o 
  -5   6  15       47.89       22.75     12.15 o 
  -4   6  15       24.94       30.40      9.96 o 
  -3   6  15       38.63       16.79      8.74 o 
  -2   6  15       13.42       16.62      7.13 o 
  -1   6  15        3.49       11.64      5.22 o 
   0   6  15        1.14        8.71      5.08 o 
   1   6  15       13.60        8.51      4.16 o 
   2   6  15        8.84       15.55      7.85 o 
   3   6  15        2.57       20.92      8.69 o 
 -12   0  16        0.13        9.37     11.77 o 
 -10   0  16      128.69      105.32     14.40 o 
  -8   0  16        0.00       10.00      7.95 o 
  -6   0  16        0.02       22.13     11.51 o 
  -4   0  16        3.09       20.77     13.03 o 
  -2   0  16      183.81      180.45     40.27 o 
   0   0  16       13.68       15.58      8.26 o 
   2   0  16      191.03      251.79     45.84 o 
   4   0  16     2763.14     3127.33     67.43 o 
   6   0  16      369.45      472.61     61.50 o 
   8   0  16        1.16       12.68     11.27 o 
 -13   1  16        2.42        7.78      8.21 o 
 -12   1  16       12.77       15.60     13.19 o 
 -11   1  16       61.84       60.10     14.15 o 
 -10   1  16       54.77       36.42      8.80 o 
  -9   1  16       48.74       37.37     11.64 o 
  -8   1  16       10.79       17.97      7.03 o 
  -7   1  16      188.38      134.87     30.18 o 
  -6   1  16      149.30      116.65     26.64 o 
  -5   1  16        5.51       33.37     11.47 o 
  -4   1  16        9.98       26.17      8.17 o 
  -3   1  16       94.60       85.04     30.25 o 
  -2   1  16        0.46       19.05      7.44 o 
  -1   1  16        0.14       13.51      4.59 o 
   0   1  16       21.62       33.72      9.19 o 
   1   1  16       19.18       17.31     16.10 o 
   2   1  16       23.53       12.91      5.21 o 
   3   1  16       16.95       20.32     11.53 o 
   4   1  16       59.39       61.28     16.10 o 
   5   1  16       39.41       39.19     11.96 o 
   6   1  16       26.83       22.34      8.83 o 
   7   1  16       19.20       16.64      9.13 o 
   8   1  16        0.10       19.25     10.89 o 
   9   1  16       41.65       29.77     14.64 o 
 -12   2  16        2.38       17.34      7.72 o 
 -11   2  16        5.01       15.67     13.04 o 
 -10   2  16       17.80        8.60      9.14 o 
  -9   2  16       10.11       13.06      5.57 o 
  -8   2  16      145.75      107.38     31.03 o 
  -7   2  16        7.06        6.19      3.85 o 
  -6   2  16       25.74       16.32      5.29 o 
  -5   2  16      251.86      209.06     38.96 o 
  -4   2  16        0.98       16.99     10.63 o 
  -3   2  16      102.11      110.01     25.59 o 
  -2   2  16       27.75       29.39      8.70 o 
  -1   2  16        4.96       19.84     10.45 o 
   0   2  16       28.89       37.38     25.88 o 
   1   2  16       17.53       15.10      7.20 o 
   2   2  16       34.18       44.17     13.58 o 
   3   2  16       33.25       31.68     26.85 o 
   4   2  16        3.43       12.75      7.70 o 
   5   2  16       90.24       76.76     12.41 o 
   6   2  16       49.54       56.82     11.53 o 
   7   2  16       74.05       78.11     15.35 o 
   8   2  16       50.85       43.32     26.61 o 
 -11   3  16        3.01       14.90     10.15 o 
 -10   3  16        5.56       19.15     11.17 o 
  -9   3  16       56.80       40.92     23.17 o 
  -8   3  16      634.59      716.28     23.73 o 
  -7   3  16       57.94       26.81     23.41 o 
  -6   3  16       49.33       43.31      9.19 o 
  -5   3  16       11.40       20.69      6.81 o 
  -4   3  16        7.64       17.28      7.88 o 
  -3   3  16        0.09       15.02      6.57 o 
  -2   3  16        4.38       17.26      8.05 o 
  -1   3  16        0.85        9.96      6.70 o 
   0   3  16        2.51       17.22      7.69 o 
   1   3  16       58.18       56.32     12.48 o 
   2   3  16       39.02       40.97     15.03 o 
   3   3  16       18.71       22.56      7.69 o 
   4   3  16       82.03       70.30     14.75 o 
   5   3  16        6.01       10.02      7.52 o 
   6   3  16        0.15        9.39      6.33 o 
   7   3  16        3.18       32.42      9.89 o 
 -10   4  16        4.68        8.70      9.15 o 
  -9   4  16        3.97       12.27      9.76 o 
  -8   4  16       10.72       13.57      8.65 o 
  -7   4  16        9.53       32.55     11.73 o 
  -6   4  16      117.41       90.77     21.06 o 
  -5   4  16      105.98       81.77     22.28 o 
  -4   4  16        1.06        9.34      5.03 o 
  -3   4  16        4.80       11.56      9.83 o 
  -2   4  16        8.79       14.82     11.54 o 
  -1   4  16      107.70      134.13     13.34 o 
   0   4  16        4.58       13.28      6.07 o 
   1   4  16       33.17       22.60      6.02 o 
   2   4  16      102.30      107.31     17.00 o 
   3   4  16        0.64        3.69      6.56 o 
   4   4  16        8.87       10.50      5.90 o 
   5   4  16       22.61       29.73      9.41 o 
   6   4  16       14.69       14.01      9.05 o 
  -8   5  16       60.14       24.69     12.74 o 
  -7   5  16        3.90        9.85     11.64 o 
  -6   5  16      205.61      225.25     23.62 o 
  -5   5  16      411.73      404.82     33.44 o 
  -4   5  16        3.34       11.71      3.87 o 
  -3   5  16        0.15        3.89      3.88 o 
  -2   5  16       12.64        9.35      8.26 o 
  -1   5  16       27.99       32.87     12.66 o 
   0   5  16        2.81       13.74      6.02 o 
   1   5  16       18.18       15.82      6.21 o 
   2   5  16        0.78       12.93      6.70 o 
   3   5  16       16.45       26.00     12.50 o 
   4   5  16       34.51       30.30     15.09 o 
  -4   6  16       29.66       24.61     13.98 o 
  -3   6  16       22.18       14.24      7.09 o 
  -2   6  16        3.64        3.58      9.77 o 
  -1   6  16        4.06        8.99      7.99 o 
   0   6  16       11.11        7.95      7.39 o 
 -11   0  17       28.35       69.52     16.05 o 
  -7   0  17        0.40        8.94     11.26 o 
  -5   0  17        6.87       20.29     11.72 o 
  -3   0  17       29.49       41.74     15.88 o 
  -1   0  17        1.50       15.14     10.87 o 
   1   0  17       73.12       57.87     27.84 o 
   3   0  17      205.68      176.83     35.86 o 
   5   0  17      297.44      325.76     24.43 o 
   7   0  17       10.37       16.83     10.81 o 
 -11   1  17        0.60        8.01      6.66 o 
 -10   1  17        7.26       16.20      7.81 o 
  -9   1  17        5.51       14.06      5.00 o 
  -8   1  17      118.44       74.21     29.34 o 
  -7   1  17      424.25      400.63     36.21 o 
  -6   1  17        4.10       22.75     11.03 o 
  -5   1  17       14.83       20.79     14.13 o 
  -4   1  17       27.19       35.54     13.07 o 
  -3   1  17       91.87       82.64     18.10 o 
  -2   1  17       10.00        0.00      4.51 o 
  -1   1  17       28.80       20.79      8.53 o 
   0   1  17        0.65        6.88      4.28 o 
   1   1  17        1.02        3.55      5.76 o 
   2   1  17        0.22        8.44      6.31 o 
   3   1  17        7.55       11.44      7.28 o 
   4   1  17      228.87      196.26     40.93 o 
   5   1  17      142.92      129.95     30.59 o 
   6   1  17       17.71       20.31      8.54 o 
   7   1  17       19.47       16.86      6.14 o 
 -11   2  17        5.22       16.38     10.66 o 
 -10   2  17       10.55       19.10     11.08 o 
  -9   2  17      184.73      259.68     65.78 o 
  -8   2  17        7.28        0.00      7.63 o 
  -7   2  17       29.74       11.56      5.87 o 
  -6   2  17        7.63       18.16      7.83 o 
  -5   2  17       11.74        8.46      5.73 o 
  -4   2  17      126.86      112.71     30.86 o 
  -3   2  17        5.30        6.95      9.87 o 
  -2   2  17       55.36       54.27     16.49 o 
  -1   2  17       24.88       28.38     11.82 o 
   0   2  17        4.56        8.84      4.67 o 
   1   2  17       16.65        0.00      6.24 o 
   2   2  17      229.49      240.68     16.83 o 
   3   2  17        2.17       20.60     23.47 o 
   4   2  17      230.61      170.15     43.10 o 
   5   2  17        0.65        1.80      8.80 o 
   6   2  17       17.74        5.88      6.39 o 
   7   2  17       44.04       24.27     11.09 o 
 -10   3  17       17.54        7.26      9.07 o 
  -9   3  17       25.93       69.70     14.32 o 
  -8   3  17      544.25      610.13     35.10 o 
  -7   3  17       65.95       45.28     20.76 o 
  -6   3  17       20.94       23.60      9.55 o 
  -5   3  17       35.07       42.01     35.68 o 
  -4   3  17        2.28        8.41     12.00 o 
  -3   3  17       37.44       43.96     14.97 o 
  -2   3  17        3.02       13.69      5.80 o 
  -1   3  17        0.69       10.66      6.73 o 
   0   3  17      116.67      110.02     19.81 o 
   1   3  17        3.00       19.29      7.76 o 
   2   3  17       10.17       19.16      7.15 o 
   3   3  17        0.01        7.26      6.65 o 
   4   3  17        0.05       12.91      6.78 o 
   5   3  17       22.06       26.46      9.81 o 
   6   3  17       56.13       40.38     11.92 o 
  -7   4  17        3.42       11.10     10.60 o 
  -6   4  17       44.45       40.20     14.12 o 
  -5   4  17       35.25       18.89      9.38 o 
  -4   4  17        2.75       14.57      5.63 o 
  -3   4  17        1.37        4.78      6.53 o 
  -2   4  17        1.90        9.87      5.64 o 
  -1   4  17       18.86       32.82      8.86 o 
   0   4  17       60.86       42.98     11.30 o 
   1   4  17        0.26       13.58      7.10 o 
   2   4  17        5.43        8.17     11.65 o 
   3   4  17       63.98       52.71     15.60 o 
   4   4  17        0.12        9.68      6.19 o 
  -6   5  17       42.45       21.10     12.71 o 
  -5   5  17       70.70       12.97     13.25 o 
  -4   5  17       73.87       46.98     12.83 o 
  -3   5  17        2.54       14.40      9.22 o 
  -2   5  17        0.31        5.83      5.44 o 
  -1   5  17      109.36       61.33     12.05 o 
   0   5  17        4.08        8.41      4.98 o 
   1   5  17        3.64        9.45      5.57 o 
   2   5  17       20.60       21.36     15.77 o 
 -10   0  18        1.24        7.15      7.66 o 
  -8   0  18      161.79      174.66     60.18 o 
  -6   0  18       54.28       32.32     18.09 o 
  -4   0  18       87.49       54.22     23.88 o 
  -2   0  18        0.01       20.90     10.52 o 
   0   0  18       89.33       64.37     28.54 o 
   2   0  18       12.15       21.58     15.03 o 
   4   0  18       73.01       90.96     24.02 o 
   6   0  18       27.58       48.06     11.90 o 
 -10   1  18        3.73       13.33      6.19 o 
  -9   1  18       14.91       23.19      8.84 o 
  -8   1  18       96.42       79.55     26.34 o 
  -7   1  18       30.78       26.79     10.66 o 
  -6   1  18        2.31       11.17      3.56 o 
  -5   1  18       23.83       18.06      4.43 o 
  -4   1  18       41.20       33.30     12.30 o 
  -3   1  18       27.90       30.57      8.37 o 
  -2   1  18       12.56       20.33      9.07 o 
  -1   1  18       14.96       23.99     20.16 o 
   0   1  18       31.94       50.87     16.61 o 
   1   1  18        0.22       18.94      6.87 o 
   2   1  18        0.05       11.02      5.84 o 
   3   1  18      111.01      135.45     37.27 o 
   4   1  18      260.68      360.94     71.84 o 
   5   1  18      119.61       85.70     20.45 o 
  -9   2  18       22.32       16.50     10.01 o 
  -8   2  18        7.67        9.79      5.93 o 
  -7   2  18       24.43       15.24      8.50 o 
  -6   2  18        0.15        8.15     13.21 o 
  -5   2  18        2.17       18.58      6.26 o 
  -4   2  18      147.01      131.88     25.87 o 
  -3   2  18        0.66       11.26      7.84 o 
  -2   2  18        3.54        5.25      7.20 o 
  -1   2  18       20.62       19.93     14.97 o 
   0   2  18       11.61       14.09     12.60 o 
   1   2  18        3.87       14.18      6.90 o 
   2   2  18        1.00       14.88     10.49 o 
   3   2  18      135.51      143.79     33.69 o 
   4   2  18      184.64      209.96     21.68 o 
   5   2  18       17.80       20.82      7.93 o 
  -8   3  18        2.65        7.62      8.88 o 
  -7   3  18      126.04       70.03     25.06 o 
  -6   3  18        0.23       10.18      8.41 o 
  -5   3  18        6.27       14.23      5.84 o 
  -4   3  18       11.27       19.35     10.44 o 
  -3   3  18        1.31        4.06      5.62 o 
  -2   3  18        2.25       31.17     10.64 o 
  -1   3  18       78.43       70.11     18.21 o 
   0   3  18        0.35        4.57      5.43 o 
   1   3  18       49.68       34.66     11.83 o 
   2   3  18       22.32       43.25     12.81 o 
   3   3  18        1.36       11.78     10.63 o 
   4   3  18       35.18       48.09     14.54 o 
  -6   4  18       77.70      102.38     40.98 o 
  -5   4  18       12.97       43.37     10.46 o 
  -4   4  18       43.52       46.41     11.25 o 
  -3   4  18        8.36       11.06     10.46 o 
  -2   4  18        4.26        2.18      7.95 o 
  -1   4  18       14.58        6.89      4.94 o 
   0   4  18       10.40       21.65     10.23 o 
   1   4  18        0.29       11.18      5.13 o 
   2   4  18        1.13       17.55      8.76 o 
  -7   0  19        8.47       21.53     11.16 o 
  -5   0  19        2.14        5.27      6.56 o 
  -3   0  19       12.87        8.75      9.13 o 
  -1   0  19       74.25       59.53     31.99 o 
   1   0  19        1.65       18.86     10.22 o 
   3   0  19        0.51        9.75     10.78 o 
  -8   1  19        0.73       13.27      7.88 o 
  -7   1  19      140.65       96.87     29.04 o 
  -6   1  19       32.12       32.65     13.89 o 
  -5   1  19        2.92       11.40      5.32 o 
  -4   1  19       44.19       30.21     11.76 o 
  -3   1  19        5.41       15.90      8.17 o 
  -2   1  19        0.00       11.83     10.19 o 
  -1   1  19       12.16       18.41     10.48 o 
   0   1  19        3.40        4.79      5.21 o 
   1   1  19       30.30       20.91      6.62 o 
   2   1  19        3.21       13.43      5.77 o 
   3   1  19      429.63      331.18     74.67 o 
  -7   2  19        1.57       14.25      6.95 o 
  -6   2  19        8.14        7.88     10.55 o 
  -5   2  19        1.24       15.69      7.76 o 
  -4   2  19        0.02       19.65      8.05 o 
  -3   2  19        2.90        7.96      6.88 o 
  -2   2  19        1.48        7.26      6.00 o 
  -1   2  19       13.92       35.86      9.46 o 
   0   2  19        1.17       13.01      5.09 o 
   1   2  19        6.52       11.25      6.22 o 
   2   2  19        0.24       14.51      6.09 o 
  -5   3  19        0.02       20.09     12.80 o 
  -4   3  19       19.85        8.95      6.16 o 
  -3   3  19        4.09        9.72      8.83 o 
  -2   3  19       29.22       38.03     18.46 o 
  -1   3  19        3.87       11.13      7.37 o 
   0   3  19       13.07       17.97      9.29 o 
  -4   0  20      128.62       94.05     34.09 o 
  -2   0  20        4.16        5.52     11.37 o 
   0   0  20        0.60        9.80      8.26 o 
  -4   1  20        0.42       17.28      8.03 o 
  -3   1  20       12.96       10.68      6.63 o 
  -2   1  20        4.27       15.84      8.01 o 
  -1   1  20        1.06       11.32      6.13 o 
                                                 
